# Supplementary material for: Deep Learning of the Retina Enables Phenome- and Genome-Wide Analyses of the Microvasculature
Source: Circulation. 2021 Nov 8;145(2):134–50. doi: 10.1161/CIRCULATIONAHA.121.057709 (PMC8746912; doi:10.1161/CIRCULATIONAHA.121.057709)
Supplement: Supplementary file 2 [file cir-145-134-s002.xlsx]

## Sheet: S.Table1
Supplemental Table 1: Ocular traits of images removed by outlier detection algorithm (left) and included in the study (right)
	Detected Outliers (N = 37,412)	Good Quality (N = 99,607)
Left Eye (%)	19239 / 37412 ( 51.4 %)	48978 / 99607 ( 49.2 %)
Retinal Detachment (%)	70 / 37412 ( 0.2 %)	101 / 99607 ( 0.1 %)
Corneal Opacity (%)	23 / 37412 ( 0.1 %)	32 / 99607 ( 0.0 %)
Visual Acuity (log MAR) mean (SD)	-0.02 (0.24)	-0.04 (0.2)
Cylindrical Power mean (SD)	0.79 (0.81)	0.65 (0.66)
Spherical Power mean (SD)	-0.2 (2.76)	-0.25 (2.35)
Corneal Hysteresis mean (SD)	10.68 (2.54)	10.6 (2.42)
Corneal Resistance Factor mean (SD)	10.6 (2.64)	10.58 (2.61)
IOP (Goldman Corrected) mean (SD)	15.35 (4.95)	15.47 (4.8)
Eye Surgery (%)	1730 / 37412 ( 4.6 %)	3566 / 99607 ( 3.6 %)
Cataract Surgery (%)	970 / 3322 ( 29.2 %)	1302 / 6520 ( 20.0 %)
Laser eye surgery (%)	630 / 3322 ( 19.0 %)	1971 / 6520 ( 30.2 %)
Glaucoma Surgery (%)	54 / 3322 ( 1.6 %)	47 / 6520 ( 0.7 %)
Corneal Graft Surgery (%)	61 / 3322 ( 1.8 %)	60 / 6520 ( 0.9 %)
AMD (%)	586 / 37412 ( 1.6 %)	1170 / 99607 ( 1.2 %)
Cataract (%)	2513 / 37412 ( 6.7 %)	3434 / 99607 ( 3.4 %)
Glaucoma (%)	856 / 37412 ( 2.3 %)	1378 / 99607 ( 1.4 %)

## Sheet: S.Table2
Supplemental Table 2: Baseline summary statistics from enrollment across the 54,813 individuals with fundus photos analyzed (post-quality control)
	Overall
N	54813
Age (mean (SD))	56.14 (8.20)
Male sex (%)	24798 (45.2)
Ever Smoked (%)	23987 (43.8)
White British Ancestry (%)	41731 (79.2)
Ethnicity (%)
White	50223 (91.6)
Black	1454 (2.7)
South Asian	1432 (2.6)
Chinese	213 (0.4)
Other	1491 (2.7)
Skin Color (%)
Very fair	4401 (8.1)
Fair	35870 (66.4)
Light olive	9960 (18.4)
Dark olive	972 (1.8)
Brown	2203 (4.1)
Black	648 (1.2)
BMI (mean (SD))	27.29 (4.74)
Prevalent Type 2 Diabetes Mellitus(%)	1186 (2.2)
Prevalent Hypertension (%)	14968 (27.3)
Prevalent Coronary Artery Disease (%)	2693 (4.9)
Prevalent Hypercholesterolemia (%)	8244 (15.0)
Prevalent Stroke (%)	731 (1.3)
Prevalent Chronic Kidney Disease (%)	188 (0.3)
Prevalent Cataract (%)	2015 (3.7)
Prevalent Glaucoma (%)	802 (1.5)
Prevalent Age-related Macular Degeneration (%)	657 (1.2)
Prevalent Retinal Detachment (%)	181 (0.3)

## Sheet: S.Table3
Supplemental Table 3: Univariate associations of FD and density with phenotypic covariates
	FD Percentile Category				Vascular Density Percentile Category
	0-5th	5-95th	>95th	p	0-5th	5-95th	>95th	p
n	2741	49331	2741		2738	49331	2745
age (mean (SD))	60.82 (6.67)	56.25 (8.09)	49.51 (7.43)	<0.001	59.73 (7.08)	56.28 (8.11)	50.12 (7.79)	<0.001
Sex = Male (%)	1287 (47.0)	22127 (44.9)	1384 (50.5)	<0.001	1361 (49.7)	22160 (44.9)	1278 (46.6)	<0.001
SmokingStatus (%)				<0.001				<0.001
Never	1486 (54.4)	27636 (56.2)	1558 (57.0)		1571 (57.5)	27559 (56.0)	1550 (56.6)
Current	192 (7.0)	4678 (9.5)	389 (14.2)		161 (5.9)	4707 (9.6)	391 (14.3)
Previous	1054 (38.6)	16887 (34.3)	787 (28.8)		999 (36.6)	16931 (34.4)	799 (29.2)
BMI (mean (SD))	27.65 (4.77)	27.30 (4.74)	26.89 (4.67)	<0.001	27.58 (4.77)	27.31 (4.74)	26.79 (4.81)	<0.001
Prevalent Type 2 Diabetes Mellitus(%)	100 (3.6)	1053 (2.1)	33 (1.2)	<0.001	92 (3.4)	1065 (2.2)	29 (1.1)	<0.001
Prevalent Coronary Artery Disease (%)	199 (7.3)	2412 (4.9)	82 (3.0)	<0.001	172 (6.3)	2437 (4.9)	84 (3.1)	<0.001
Prevalent Hypertension (%)	966 (35.2)	13574 (27.5)	428 (15.6)	<0.001	971 (35.5)	13603 (27.6)	394 (14.4)	<0.001
Prevalent Hypercholesterolemia (%)	567 (20.7)	7454 (15.1)	223 (8.1)	<0.001	543 (19.8)	7467 (15.1)	234 (8.5)	<0.001
Prevalent Chronic Kidney Disease (%)	25 (0.9)	155 (0.3)	8 (0.3)	<0.001	22 (0.8)	160 (0.3)	6 (0.2)	<0.001
Prevalent Stroke (%)	55 (2.0)	647 (1.3)	29 (1.1)	<0.001	59 (2.2)	644 (1.3)	28 (1.0)	<0.001
Prevalent Cataract (%)	228 (8.3)	1750 (3.5)	37 (1.3)	<0.001	247 (9.0)	1724 (3.5)	45 (1.6)	<0.001
Prevalent Glaucoma (%)	80 (2.9)	701 (1.4)	21 (0.8)	<0.001	79 (2.9)	704 (1.4)	19 (0.7)	<0.001
Prevalent Age-related Macular Degeneration (%)	58 (2.1)	585 (1.2)	14 (0.5)	<0.001	60 (2.2)	585 (1.2)	12 (0.4)	<0.001
Prevalent Retinal Detachment (%)	22 (0.8)	159 (0.3)	0 (0.0)	<0.001	33 (1.2)	148 (0.3)	0 (0.0)	<0.001

## Sheet: S.Table4
Supplemental Table 4: Multivariate associations of FD and density with phenotypic covariates
Outcome	Model covariate	Estimate	Std. Error	t value	Pr(>|t|)
FD	(Intercept)	1.48375	0.192546	7.70595	1.32052e-14
FD	age	-0.00946224	0.00709754	-1.33317	0.182481
FD	age2	-0.000306396	6.44094e-05	-4.75701	1.96984e-06
FD	SexMale	0.0472968	0.00807433	5.85767	4.72089e-09
FD	SmokingStatusv2Current	0.0848144	0.014008	6.05471	1.41588e-09
FD	SmokingStatusv2Previous	0.000909796	0.00878458	0.103567	0.917513
FD	EthnicityBlack	0.0412121	0.0250123	1.64768	0.0994246
FD	EthnicityChinese	-0.0982881	0.0641125	-1.53306	0.125268
FD	EthnicityOther	0.110605	0.0251823	4.39216	1.12438e-05
FD	EthnicitySouth Asian	0.021791	0.0252491	0.863043	0.388117
Outcome	Model covariate	Estimate	Std. Error	t value	Pr(>|t|)
Density	(Intercept)	2.80059	0.196231	14.2719	3.96619e-46
Density	age	-0.0636884	0.00723339	-8.80477	1.34864e-18
Density	age2	0.000243704	6.56422e-05	3.71262	0.000205328
Density	SexMale	-0.00620162	0.00822881	-0.753646	0.451065
Density	SmokingStatusv2Current	0.166579	0.0142762	11.6683	2.01631e-31
Density	SmokingStatusv2Previous	0.014461	0.0089526	1.61529	0.106254
Density	EthnicityBlack	-0.423585	0.0254911	-16.617	7.44773e-62
Density	EthnicityChinese	-0.489997	0.0653399	-7.4992	6.51759e-14
Density	EthnicityOther	-0.175478	0.0256644	-6.83739	8.14923e-12
Density	EthnicitySouth Asian	-0.367835	0.0257324	-14.2946	2.86481e-46

## Sheet: S.Table5
Supplemental Table 5: LogReg PheWAS with prevalent events diagnosed before fundus image acquisition
OR (per 1SD decrease in x)	Estimate	Std. Error	z value	P	y	x	N_Cases	N_Controls
1.92009	-0.652373	0.0769638	-8.47635	2.32366e-17	Retinal_detachments_and_defects	Vascular Density	181	54487
1.21116	-0.19158	0.0309187	-6.19624	5.78267e-10	Diabetes_mellitus	FD	1060	53607
1.2173	-0.196633	0.032125	-6.12088	9.30621e-10	Type_2_diabetes	FD	974	53693
1.25041	-0.223471	0.0393314	-5.68175	1.3332e-08	Cataract	Vascular Density	768	53900
1.54466	-0.434802	0.0826595	-5.26015	1.43935e-07	Senile_cataract	Vascular Density	167	54501
1.60224	-0.471401	0.0902931	-5.22079	1.78165e-07	Other_retinal_disorders	Vascular Density	136	54532
1.08764	-0.0840057	0.0166687	-5.03972	4.66215e-07	Hypertension	FD	4257	50410
1.40752	-0.34183	0.0689323	-4.95892	7.08848e-07	Retinal_detachments_and_defects	FD	181	54486
1.47117	-0.386057	0.0785015	-4.91783	8.75106e-07	Other_retinal_disorders	FD	136	54531
1.085	-0.0815828	0.0167389	-4.87386	1.0944e-06	Essential_hypertension	FD	4221	50446
1.90413	-0.644025	0.134003	-4.80605	1.53938e-06	Diabetic_retinopathy	FD	38	54629
1.65504	-0.503827	0.105607	-4.77078	1.83518e-06	Other_disorders_of_eye	Vascular Density	97	54571
1.41412	-0.346508	0.0726506	-4.76951	1.84673e-06	Type_1_diabetes	FD	169	54498
1.88777	-0.635399	0.134236	-4.73346	2.20726e-06	Macular_degeneration_senile_of_retina_NOS	Vascular Density	62	54606
1.88777	-0.635399	0.134236	-4.73346	2.20726e-06	Degeneration_of_macula_and_posterior_pole_of_retina	Vascular Density	62	54606
1.17422	-0.160604	0.0345624	-4.64679	3.37143e-06	Type_2_diabetes	Vascular Density	974	53694
1.1644	-0.152205	0.0330804	-4.60105	4.20366e-06	Diabetes_mellitus	Vascular Density	1060	53608
6.87892	-1.92846	0.425993	-4.52698	5.9832e-06	Type_1_diabetes_with_neurological_manifestations	Vascular Density	5	54663
2.11045	-0.746902	0.165559	-4.5114	6.44006e-06	Diabetic_retinopathy	Vascular Density	38	54630
1.80646	-0.59137	0.134059	-4.41128	1.02762e-05	Type_2_diabetes_with_ophthalmic_manifestations	FD	40	54627
1.07748	-0.0746256	0.0173268	-4.30694	1.65527e-05	Hypertension	Vascular Density	4257	50411
1.07589	-0.073148	0.017393	-4.20559	2.60398e-05	Essential_hypertension	Vascular Density	4221	50447
2.18302	-0.780711	0.186118	-4.1947	2.73233e-05	Myopia	Vascular Density	31	54637
1.47794	-0.39065	0.0949374	-4.11481	3.87493e-05	Acute_renal_failure	FD	92	54575
1.736	-0.551582	0.134637	-4.09681	4.18888e-05	Retinal_detachment_with_retinal_defect	Vascular Density	59	54609
1.94502	-0.665271	0.162806	-4.08628	4.3835e-05	Type_2_diabetes_with_ophthalmic_manifestations	Vascular Density	40	54628
1.45039	-0.371835	0.0929164	-4.00182	6.28574e-05	Glaucoma	Vascular Density	130	54538
1.37381	-0.317589	0.079735	-3.98306	6.8034e-05	Type_1_diabetes	Vascular Density	169	54499
1.23818	-0.21364	0.0540808	-3.95039	7.80233e-05	Iron_deficiency_anemias	FD	349	54318
1.24241	-0.217055	0.0558592	-3.88574	0.000102017	Iron_deficiency_anemias_unspecified_or_not_due_to_blood_loss	FD	325	54342
2.23738	-0.805306	0.208008	-3.87152	0.00010816	Aphakia_and_other_disorders_of_lens	Vascular Density	25	54643
3.25378	-1.17982	0.306867	-3.84472	0.000120692	Type_1_diabetes_with_neurological_manifestations	FD	5	54662
3.38485	-1.21931	0.320124	-3.80888	0.0001396	Type_1_diabetes_with_ophthalmic_manifestations	Vascular Density	10	54658
1.15268	-0.142089	0.0384247	-3.69785	0.000217433	Other_anemias	FD	722	53945
2.39941	-0.875222	0.241082	-3.63039	0.000282996	Type_1_diabetes_with_ophthalmic_manifestations	FD	10	54657
1.51602	-0.416087	0.114735	-3.62651	0.000287278	Macular_degeneration_senile_of_retina_NOS	FD	62	54605
1.51602	-0.416087	0.114735	-3.62651	0.000287278	Degeneration_of_macula_and_posterior_pole_of_retina	FD	62	54605
0.576402	0.55095	0.157785	3.49177	0.00047983	Right_bundle_branch_block	Vascular Density	48	54620
1.85231	-0.616433	0.177342	-3.47596	0.000509035	Cancer_of_esophagus	FD	22	54645
1.26853	-0.237862	0.0695196	-3.42151	0.000622743	Renal_failure	FD	194	54473
1.58078	-0.457916	0.134463	-3.40551	0.000660402	Inflammatory_disease_of_breast	FD	46	54621
1.90129	-0.642532	0.189044	-3.39885	0.000676695	Tuberculosis	FD	20	54647
1.25325	-0.225742	0.066453	-3.39702	0.000681248	Pleurisy_pleural_effusion	FD	217	54450
1.12442	-0.117264	0.0348164	-3.36807	0.000756951	Breast_cancer	Vascular Density	984	53684
1.12315	-0.116136	0.0351164	-3.30717	0.000942438	Breast_cancer_female_	Vascular Density	968	28969
1.14014	-0.131155	0.0396642	-3.30664	0.000944229	Malignant_neoplasm_other	FD	659	54008
1.68325	-0.520726	0.159815	-3.2583	0.00112082	Nodular_lymphoma	FD	30	54637
1.74175	-0.554889	0.173003	-3.20739	0.00133947	Secondary_malignant_neoplasm_of_liver	FD	25	54642
1.13014	-0.122342	0.0382015	-3.20255	0.00136218	Cancer_suspected_or_other	FD	715	53952
2.25828	-0.814603	0.254453	-3.20138	0.00136769	Chromosomal_anomalies	FD	10	54657
1.6015	-0.470944	0.148637	-3.16842	0.00153268	Disorders_of_vitreous_body	Vascular Density	49	54619
1.23985	-0.214989	0.0680579	-3.15892	0.00158357	Rheumatic_disease_of_the_heart_valves	FD	204	54463
1.9827	-0.684461	0.218974	-3.12577	0.00177343	Mycoses	FD	14	54653
0.664372	0.408913	0.131051	3.12025	0.00180696	Simple_and_unspecified_goiter	Vascular Density	69	54599
2.67598	-0.984317	0.321148	-3.06499	0.00217677	Conduct_disorders	FD	5	54662
0.599897	0.510997	0.167153	3.05706	0.00223518	Parkinson_s_disease	Vascular Density	42	54626
2.00818	-0.697231	0.230476	-3.02518	0.00248484	Tuberculosis	Vascular Density	20	54648
1.55062	-0.438654	0.145064	-3.02387	0.00249564	Disorders_of_refraction_and_accommodation_blindness_and_low_vision	Vascular Density	52	54616
1.77334	-0.572865	0.190162	-3.01251	0.00259095	Nodular_lymphoma	Vascular Density	30	54638
0.63245	0.458154	0.152444	3.00538	0.00265248	Digestive_congenital_anomalies	Vascular Density	50	54618
1.18503	-0.169771	0.0565043	-3.00457	0.00265955	Iron_deficiency_anemias	Vascular Density	349	54319
1.33545	-0.289268	0.0966247	-2.99373	0.0027559	Other_disorders_of_eye	FD	97	54570
1.33122	-0.286094	0.0958511	-2.98477	0.0028379	E_coli	FD	102	54565
1.84438	-0.612144	0.205946	-2.97236	0.0029552	Cervical_radiculitis	FD	17	54650
1.24239	-0.21704	0.0730763	-2.97005	0.00297756	Disorders_of_fluid_electrolyte_and_acid_base_balance	FD	182	54485
1.97559	-0.680866	0.229655	-2.96473	0.00302949	Disorders_of_optic_nerve_and_visual_pathways	Vascular Density	19	54649
1.18939	-0.173445	0.0585135	-2.96418	0.00303491	Iron_deficiency_anemias_unspecified_or_not_due_to_blood_loss	Vascular Density	325	54343
1.328	-0.283676	0.0960336	-2.95393	0.00313756	Hypertensive_heart_and_or_renal_disease	FD	97	54570
1.99127	-0.688771	0.234719	-2.93444	0.00334146	Acute_prostatitis	FD	11	24719
2.4589	-0.899715	0.308877	-2.91286	0.00358134	Curvature_of_spine	Vascular Density	11	54657
1.34304	-0.294936	0.101425	-2.90793	0.00363828	Sepsis	FD	89	54578
1.34304	-0.294936	0.101425	-2.90793	0.00363828	Sepsis_and_SIRS	FD	89	54578
1.77891	-0.576003	0.198583	-2.90056	0.00372497	Disorders_of_optic_nerve_and_visual_pathways	FD	19	54648
2.52144	-0.924832	0.322536	-2.86738	0.00413888	Kyphoscoliosis_and_scoliosis	Vascular Density	10	54658
1.11048	-0.104794	0.0366668	-2.858	0.00426318	Malignant_neoplasm_of_female_breast	Vascular Density	886	29051
1.53819	-0.430606	0.150901	-2.85356	0.00432323	Alcoholic_liver_damage	Vascular Density	45	54623
1.3593	-0.306972	0.108082	-2.84018	0.0045088	Acute_renal_failure	Vascular Density	92	54576
1.23644	-0.212237	0.0753349	-2.81724	0.00484377	Renal_failure	Vascular Density	194	54474
1.34332	-0.295144	0.105529	-2.79681	0.00516095	Chronic_renal_failure_CKD_	FD	81	54586
0.675829	0.391815	0.140256	2.79358	0.00521279	Viral_hepatitis	FD	76	54591
1.54624	-0.435828	0.156133	-2.7914	0.00524812	Inflammatory_disease_of_breast	Vascular Density	46	54622
0.828259	0.188429	0.0677078	2.78297	0.00538633	Benign_neoplasm_of_other_parts_of_digestive_system	Vascular Density	253	54415
1.85601	-0.618429	0.222229	-2.78285	0.00538835	Cancer_of_esophagus	Vascular Density	22	54646
1.46138	-0.379379	0.137333	-2.76247	0.00573655	Stricture_obstruction_of_ureter	FD	46	54621
1.46779	-0.383757	0.138966	-2.76152	0.00575327	Ascites_non_malignant_	FD	44	54623
1.3561	-0.304616	0.110469	-2.75749	0.00582467	Multiple_sclerosis	Vascular Density	87	54581
1.80967	-0.593142	0.215581	-2.75137	0.00593463	Stomatitis_and_mucositis_ulcerative_	FD	15	54652
0.490478	0.712375	0.259031	2.75015	0.00595681	Congenital_anomalies_of_mouth_tongue	Vascular Density	18	54650
1.30696	-0.267704	0.0975821	-2.74337	0.00608125	Electrolyte_imbalance	FD	98	54569
0.589591	0.528327	0.193216	2.73438	0.00624982	Vaginal_enterocele_congenital_or_acquired	FD	39	29898
1.57294	-0.452945	0.166169	-2.7258	0.0064145	Unspecified_erythematous_condition	FD	29	54638
1.8082	-0.592329	0.217519	-2.72312	0.0064669	Type_1_diabetes_with_ketoacidosis	Vascular Density	21	54647
1.34674	-0.297689	0.109451	-2.71983	0.00653164	Other_aneurysm	FD	72	54595
1.0964	-0.0920299	0.0338874	-2.71576	0.00661247	Breast_cancer	FD	984	53683
0.77897	0.249783	0.0920636	2.71315	0.00666462	Hypertrophy_of_female_genital_organs	Vascular Density	137	29800
1.52863	-0.424374	0.157109	-2.70113	0.00691035	Viral_Enteritis	FD	35	54632
2.29583	-0.831094	0.30835	-2.69529	0.00703266	Acute_prostatitis	Vascular Density	11	24720
1.10651	-0.101215	0.0378252	-2.67586	0.0074538	Urinary_tract_infection	FD	755	53912
0.76299	0.270511	0.102024	2.65144	0.00801493	Hypertrophy_of_female_genital_organs	FD	137	29800
2.07761	-0.731216	0.276079	-2.64857	0.00808321	Mycoses	Vascular Density	14	54654
1.24331	-0.217777	0.0822411	-2.64802	0.00809638	Other_disorders_of_the_kidney_and_ureters	FD	144	54523
2.1396	-0.76062	0.28739	-2.64664	0.00812951	Eating_disorder	FD	8	54659
1.3715	-0.315905	0.120128	-2.62974	0.00854497	Thrombocytopenia	Vascular Density	75	54593
1.36197	-0.308934	0.117847	-2.62147	0.00875516	Purpura_and_other_hemorrhagic_conditions	Vascular Density	78	54590
1.10929	-0.103723	0.0396039	-2.619	0.00881868	Other_anemias	Vascular Density	722	53946
0.929055	0.0735878	0.0281613	2.61308	0.00897307	Hemorrhoids	Vascular Density	1467	53201
1.3106	-0.270485	0.103689	-2.60862	0.00909079	Hypertensive_chronic_kidney_disease	FD	84	54583
1.24774	-0.221335	0.0851304	-2.59995	0.0093236	Glaucoma	FD	130	54537
1.09204	-0.0880467	0.0342165	-2.57322	0.0100757	Breast_cancer_female_	FD	968	28969
2.23905	-0.806053	0.313954	-2.56742	0.0102459	Disorders_of_the_globe	Vascular Density	11	54657
1.97578	-0.680961	0.265517	-2.56466	0.0103277	Benign_neoplasm_of_adrenal_gland	FD	10	54657
0.630176	0.461757	0.181558	2.5433	0.010981	Parkinson_s_disease	FD	42	54625
1.70328	-0.532553	0.209973	-2.53629	0.0112034	Open_wound_of_nose_and_sinus	FD	17	54650
1.12171	-0.114858	0.0454866	-2.52509	0.0115668	Other_diseases_of_respiratory_system_not_elsewhere_classified	FD	512	54155
0.401242	0.91319	0.362431	2.51963	0.0117479	Torsion_dystonia	Vascular Density	9	54659
1.3214	-0.278689	0.110704	-2.51742	0.0118218	Sepsis	Vascular Density	89	54579
1.3214	-0.278689	0.110704	-2.51742	0.0118218	Sepsis_and_SIRS	Vascular Density	89	54579
2.57906	-0.947426	0.377745	-2.50811	0.0121378	Arthropathy_associated_with_other_disorders_classified_elsewhere	Vascular Density	7	54661
0.475287	0.743836	0.297068	2.50392	0.0122826	Congenital_anomalies_of_mouth_tongue	FD	18	54649
1.23971	-0.214881	0.0860543	-2.49704	0.0125236	Septicemia	Vascular Density	147	54521
0.81627	0.20301	0.0813016	2.497	0.0125247	Dysmenorrhea	Vascular Density	172	29765
2.12715	-0.754783	0.302484	-2.49528	0.0125857	Wheezing	Vascular Density	11	54657
1.97841	-0.682291	0.273446	-2.49516	0.01259	Aneurysm_of_other_specified_artery	FD	9	54658
0.382754	0.960362	0.385152	2.49346	0.0126504	Impacted_cerumen	FD	13	54654
1.14247	-0.133189	0.0534397	-2.49233	0.0126909	Inflammatory_bowel_disease_and_other_gastroenteritis_and_colitis	FD	366	54301
2.76499	-1.01704	0.408387	-2.49038	0.0127608	Vascular_disorders_of_kidney_hypertrophy	Vascular Density	5	54663
1.53504	-0.428558	0.173288	-2.4731	0.0133948	Viral_Enteritis	Vascular Density	35	54633
2.90601	-1.06678	0.432425	-2.46697	0.0136263	Conduct_disorders	Vascular Density	5	54663
2.91532	-1.06998	0.433882	-2.46606	0.0136608	Peripheral_angiopathy_in_diseases_classified_elsewhere	Vascular Density	6	54662
1.15883	-0.147408	0.0598385	-2.46344	0.0137611	Secondary_malignant_neoplasm	FD	289	54378
0.734729	0.308254	0.125141	2.46325	0.0137683	Viral_hepatitis	Vascular Density	76	54592
1.24517	-0.219276	0.0891333	-2.46009	0.0138904	Complications_of_cardiac_vascular_device_implant_and_graft	FD	119	54548
1.21059	-0.19111	0.0777417	-2.45827	0.0139609	Disorders_of_fluid_electrolyte_and_acid_base_balance	Vascular Density	182	54486
1.62545	-0.485788	0.197618	-2.45821	0.013963	Type_1_diabetes_with_ketoacidosis	FD	21	54646
1.24796	-0.221508	0.0902791	-2.45359	0.0141437	Symptoms_involving_nervous_and_musculoskeletal_systems	FD	121	54546
2.16487	-0.772362	0.315846	-2.44538	0.01447	Other_hypertrophic_cardiomyopathy	Vascular Density	11	54657
2.76992	-1.01882	0.418576	-2.43401	0.0149326	Chorioretinal_inflammations_scars_and_other_disorders_of_choroid	Vascular Density	6	54662
1.51206	-0.413475	0.169969	-2.43265	0.0149887	Cellulitis_and_abscess_of_trunk	FD	30	54637
0.575499	0.552518	0.22715	2.43239	0.0149993	Upper_gastrointestinal_congenital_anomalies	Vascular Density	23	54645
0.652258	0.427315	0.176059	2.42712	0.0152193	Vaginal_enterocele_congenital_or_acquired	Vascular Density	39	29898
1.59224	-0.465141	0.191964	-2.42306	0.0153903	Stomatitis_and_mucositis	FD	22	54645
1.32549	-0.281782	0.116444	-2.41989	0.0155251	Chronic_renal_failure_CKD_	Vascular Density	81	54587
1.67122	-0.513551	0.212556	-2.41607	0.0156889	Chromosomal_anomalies_and_genetic_disorders	FD	18	54649
1.59872	-0.469205	0.194211	-2.41596	0.0156937	Unspecified_erythematous_condition	Vascular Density	29	54639
1.59124	-0.464514	0.1925	-2.41306	0.0158191	Secondary_malignant_neoplasm_of_digestive_systems	FD	22	54645
0.801555	0.221202	0.0919798	2.4049	0.0161771	Dysmenorrhea	FD	172	29765
1.4016	-0.337617	0.140508	-2.40283	0.0162687	Chronic_ulcer_of_skin	FD	44	54623
0.695068	0.363745	0.151402	2.40251	0.0162829	Late_effects_of_cerebrovascular_disease	FD	60	54607
1.12016	-0.113472	0.0473537	-2.39626	0.0165633	Other_diseases_of_respiratory_system_NEC	FD	472	54195
1.28472	-0.25054	0.104628	-2.39458	0.0166393	E_coli	Vascular Density	102	54566
1.73992	-0.553837	0.233953	-2.3673	0.0179183	Type_2_diabetes_with_neurological_manifestations	FD	14	54653
1.34182	-0.294026	0.124393	-2.36369	0.0180938	Pulmonary_collapse_interstitial_and_compensatory_emphysema	FD	58	54609
1.28108	-0.247706	0.105128	-2.35623	0.0184613	Other_disorders_of_soft_tissues	Vascular Density	99	54569
1.39408	-0.332232	0.141373	-2.35004	0.0187716	Alcoholic_liver_damage	FD	45	54622
0.699893	0.356828	0.151856	2.34977	0.0187849	Pain	Vascular Density	51	54617
1.52786	-0.423866	0.180887	-2.34326	0.0191159	Aphakia_and_other_disorders_of_lens	FD	25	54642
2.14311	-0.762258	0.325981	-2.33835	0.019369	Peripheral_angiopathy_in_diseases_classified_elsewhere	FD	6	54661
1.17734	-0.163254	0.0698387	-2.33758	0.019409	Hypertension_complicating_pregnancy_childbirth_and_the_puerperium	Vascular Density	221	29716
0.625886	0.468587	0.201047	2.33073	0.0197675	Substance_addiction_and_disorders	Vascular Density	29	54639
1.82661	-0.602462	0.260423	-2.3134	0.0207007	Stomatitis_and_mucositis_ulcerative_	Vascular Density	15	54653
1.09663	-0.0922424	0.039877	-2.31317	0.0207131	Cancer_suspected_or_other	Vascular Density	715	53953
1.1137	-0.107688	0.0466982	-2.30603	0.0211088	Alcohol_related_disorders	Vascular Density	503	54165
1.26138	-0.232208	0.100771	-2.30431	0.0212053	Acquired_absence_of_breast	FD	100	29837
1.22531	-0.203196	0.0881927	-2.30399	0.021223	Visual_disturbances	Vascular Density	138	54530
1.12803	-0.120471	0.0525309	-2.29333	0.0218287	Overweight_obesity_and_other_hyperalimentation	FD	385	54282
1.79417	-0.584542	0.256373	-2.28004	0.0226051	Curvature_of_spine	FD	11	54656
1.83371	-0.606341	0.266975	-2.27115	0.0231379	Kyphoscoliosis_and_scoliosis	FD	10	54657
0.445971	0.8075	0.356069	2.26782	0.0233402	Abnormal_results_of_other_function_studies_bladder_pancreas_placenta_spleen_etc_	Vascular Density	9	54659
1.40813	-0.342261	0.151191	-2.26376	0.0235889	Stricture_obstruction_of_ureter	Vascular Density	46	54622
0.694242	0.364934	0.161285	2.26266	0.0236567	Other_acute_and_subacute_forms_of_ischemic_heart_disease	Vascular Density	45	54623
1.18715	-0.171553	0.0759789	-2.2579	0.0239519	Senile_cataract	FD	167	54500
0.515722	0.662187	0.29331	2.25764	0.0239683	Tinnitus	Vascular Density	14	54654
0.335904	1.09093	0.483591	2.25589	0.0240773	Abnormal_results_of_function_study_of_kidney	Vascular Density	5	54663
1.6175	-0.480883	0.213698	-2.2503	0.0244302	Cholangitis	FD	17	54650
0.687819	0.37423	0.166546	2.24701	0.0246396	Right_bundle_branch_block	FD	48	54619
1.98135	-0.683776	0.304469	-2.2458	0.0247168	Fracture_of_pelvis	FD	7	54660
1.38772	-0.327663	0.146479	-2.23693	0.025291	Inflammatory_and_toxic_neuropathy	Vascular Density	50	54618
2.20986	-0.792931	0.355234	-2.23213	0.0256061	Vascular_disorders_of_kidney_hypertrophy	FD	5	54662
1.12729	-0.11982	0.0538719	-2.22416	0.0261377	Obesity	FD	365	54302
1.18867	-0.172837	0.0779274	-2.21792	0.0265602	Complication_due_to_other_implant_and_internal_device	FD	166	54501
0.641407	0.44409	0.200875	2.21078	0.027051	Poisoning_by_hormones_and_synthetic_substitutes	FD	36	54631
0.736317	0.306095	0.138901	2.2037	0.0275458	Late_effects_of_cerebrovascular_disease	Vascular Density	60	54608
0.950978	0.050264	0.0228096	2.20363	0.0275501	Diseases_of_esophagus	Vascular Density	2284	52384
0.518896	0.656052	0.298072	2.20098	0.0277372	Impacted_cerumen	Vascular Density	13	54655
0.315605	1.15326	0.524557	2.19855	0.0279101	Infertility_male	Vascular Density	5	24726
1.39501	-0.332902	0.151498	-2.19739	0.0279924	Disorders_of_the_pituitary_gland_and_its_hypothalamic_control	Vascular Density	47	54621
1.08175	-0.0785791	0.035801	-2.19489	0.0281718	Malignant_neoplasm_of_female_breast	FD	886	29051
1.26183	-0.232562	0.106078	-2.19236	0.0283532	Electrolyte_imbalance	Vascular Density	98	54570
1.09518	-0.0909214	0.0415026	-2.19074	0.0284707	Malignant_neoplasm_other	Vascular Density	659	54009
2.55686	-0.938779	0.42887	-2.18896	0.0285997	Abnormality_of_red_blood_cells	Vascular Density	6	54662
1.23762	-0.213193	0.0974589	-2.18752	0.0287049	Periodontitis_acute_or_chronic_	Vascular Density	113	54555
1.23816	-0.213625	0.0980038	-2.17977	0.0292747	Ptosis_of_eyelid	Vascular Density	118	54550
0.350671	1.04791	0.480864	2.17922	0.0293155	Abnormal_results_of_other_function_studies_bladder_pancreas_placenta_spleen_etc_	FD	9	54658
0.835076	0.180233	0.0828239	2.17609	0.0295483	Melanomas_of_skin	Vascular Density	166	54502
0.835076	0.180233	0.0828239	2.17609	0.0295483	Melanomas_of_skin_dx_or_hx	Vascular Density	166	54502
1.15336	-0.142676	0.0655699	-2.17594	0.0295601	Frequency_of_urination_and_polyuria	Vascular Density	257	54411
0.352402	1.04298	0.480181	2.17206	0.0298511	Insomnia	FD	8	54659
0.349458	1.05137	0.484341	2.17073	0.0299517	Eustachian_tube_disorders	Vascular Density	5	54663
0.594217	0.52051	0.239844	2.1702	0.0299913	Symptomatic_menopause	Vascular Density	21	29916
0.736497	0.305851	0.141175	2.16646	0.0302761	Simple_and_unspecified_goiter	FD	69	54598
1.39951	-0.336119	0.155488	-2.1617	0.0306411	Chronic_ulcer_of_skin	Vascular Density	44	54624
0.660142	0.4153	0.192347	2.15912	0.0308409	Stricture_of_artery	Vascular Density	33	54635
1.372	-0.316269	0.147713	-2.1411	0.0322656	Retinal_vascular_changes_and_abnomalities	FD	40	54627
0.593687	0.521402	0.243624	2.14019	0.0323393	Extrapyramidal_disease_and_abnormal_movement_disorders	FD	26	54641
1.28273	-0.248987	0.11638	-2.13944	0.0324001	Fracture_of_radius_and_ulna	FD	71	54596
1.55985	-0.444588	0.208071	-2.13671	0.0326216	Secondary_malignant_neoplasm_of_liver	Vascular Density	25	54643
1.40673	-0.341265	0.159836	-2.13509	0.0327534	Hyposmolality_and_or_hyponatremia	FD	35	54632
1.27309	-0.241447	0.113294	-2.13115	0.0330766	Thrombocytopenia	FD	75	54592
0.431377	0.840773	0.394669	2.13032	0.0331451	Erythema_nodosum	FD	12	54655
1.77515	-0.573888	0.270626	-2.1206	0.0339558	Pneumonia_due_to_fungus_mycoses_	FD	10	54657
1.44258	-0.366431	0.172837	-2.1201	0.0339978	Anemia_of_chronic_disease	FD	29	54638
1.3307	-0.285708	0.135185	-2.11346	0.0345611	Inflammatory_and_toxic_neuropathy	FD	50	54617
2.27284	-0.821028	0.39022	-2.10401	0.0353772	Progressive_myopia	Vascular Density	7	54661
1.22273	-0.20109	0.0962482	-2.08929	0.036682	Complications_of_cardiac_vascular_device_implant_and_graft	Vascular Density	119	54549
0.918007	0.0855499	0.0410155	2.08579	0.0369975	GERD	Vascular Density	687	53981
1.59024	-0.463885	0.22268	-2.08319	0.0372337	Abscess_or_ulceration_of_vulva	Vascular Density	22	29915
0.919606	0.0838098	0.0402378	2.08286	0.0372637	Skin_cancer	Vascular Density	707	53961
1.30003	-0.26239	0.126185	-2.07941	0.0375797	Aortic_valve_disease	FD	57	54610
1.24917	-0.222483	0.10719	-2.0756	0.037931	Chronic_periodontitis	Vascular Density	93	54575
0.562878	0.574692	0.277608	2.07016	0.0384378	Atrophy_of_female_genital_tract	FD	19	29918
1.24484	-0.21901	0.106039	-2.06536	0.0388885	Acquired_absence_of_breast	Vascular Density	100	29837
1.56832	-0.450008	0.218026	-2.06401	0.0390168	Prolapse_of_vaginal_vault_after_hysterectomy	Vascular Density	24	29913
1.77211	-0.572171	0.278422	-2.05505	0.0398745	Acute_bronchitis_and_bronchiolitis	FD	10	54657
1.10074	-0.0959812	0.0467053	-2.05504	0.0398754	Alcohol_related_disorders	FD	503	54164
0.268211	1.31598	0.64038	2.055	0.0398787	Eustachian_tube_disorders	FD	5	54662
0.563654	0.573315	0.279542	2.05091	0.0402761	Manlignant_and_unknown_neoplasms_of_brain_and_nervous_system	FD	21	54646
1.4844	-0.395012	0.19306	-2.04606	0.0407509	Primary_open_angle_glaucoma	FD	22	54645
1.4844	-0.395012	0.19306	-2.04606	0.0407509	Open_angle_glaucoma	FD	22	54645
0.939429	0.0624827	0.0305505	2.04523	0.0408323	Inguinal_hernia	FD	1259	53408
1.83704	-0.608153	0.297914	-2.04137	0.0412136	Difficulty_in_walking	FD	8	54659
1.3804	-0.32237	0.157956	-2.04089	0.0412619	Renal_dialysis	FD	36	54631
0.611942	0.491118	0.240645	2.04084	0.0412666	Hormones_and_synthetic_substitutes_causing_adverse_effects_in_therapeutic_use	FD	25	54642
1.28635	-0.251811	0.123464	-2.03955	0.041395	Swelling_of_limb	Vascular Density	72	54596
0.623123	0.473011	0.232177	2.03729	0.0416215	Cerebral_degeneration_unspecified	Vascular Density	22	54646
1.27281	-0.241224	0.118455	-2.03642	0.0417085	Allergic_rhinitis	FD	69	54598
1.3215	-0.278768	0.136925	-2.03591	0.0417594	Aortic_aneurysm	FD	46	54621
0.481609	0.730624	0.35912	2.03448	0.0419027	Congenital_anomaly_of_gallbladder_bile_ducts_liver_pancreas	Vascular Density	9	54659
2.09833	-0.741139	0.365245	-2.02916	0.0424421	Other_vitamin_B12_deficiency_anemia	FD	5	54662
0.815138	0.204398	0.100747	2.02882	0.0424766	Bundle_branch_block	Vascular Density	115	54553
0.670536	0.399677	0.197026	2.02855	0.042504	Vaginitis_and_vulvovaginitis	Vascular Density	30	29907
1.47269	-0.387092	0.190847	-2.02829	0.0425305	Secondary_malignancy_of_bone	Vascular Density	30	54638
1.97704	-0.681599	0.336203	-2.02734	0.0426273	Chorioretinal_inflammations_scars_and_other_disorders_of_choroid	FD	6	54661
0.940231	0.0616301	0.0304276	2.02546	0.0428197	Inguinal_hernia	Vascular Density	1259	53409
1.28528	-0.250978	0.12402	-2.02368	0.0430032	Other_aneurysm	Vascular Density	72	54596
1.19782	-0.1805	0.0892557	-2.02228	0.0431471	Gingival_and_periodontal_diseases	Vascular Density	136	54532
0.694922	0.363956	0.180268	2.01897	0.0434904	Fracture_of_tibia_and_fibula	Vascular Density	35	54633
0.37581	0.978671	0.484814	2.01865	0.0435234	Spinal_cord_injury_without_evidence_of_spinal_bone_injury	Vascular Density	5	54663
1.42907	-0.357023	0.176869	-2.01858	0.0435312	Hyposmolality_and_or_hyponatremia	Vascular Density	35	54633
0.65408	0.424525	0.210973	2.01223	0.0441957	Extrapyramidal_disease_and_abnormal_movement_disorders	Vascular Density	26	54642
1.54614	-0.435764	0.216565	-2.01217	0.0442025	Stomatitis_and_mucositis	Vascular Density	22	54646
1.57089	-0.45164	0.22474	-2.00962	0.0444718	Primary_open_angle_glaucoma	Vascular Density	22	54646
1.57089	-0.45164	0.22474	-2.00962	0.0444718	Open_angle_glaucoma	Vascular Density	22	54646
1.08101	-0.0778956	0.0387657	-2.00939	0.0444953	Urinary_tract_infection	Vascular Density	755	53913
1.18025	-0.165723	0.0826279	-2.00565	0.0448937	Septicemia	FD	147	54520
1.30253	-0.264312	0.131863	-2.00445	0.0450223	Cardiac_pacemaker_device_in_situ	FD	51	54616
0.666343	0.405951	0.202778	2.00194	0.0452908	Diseases_of_lips	FD	34	54633
0.436147	0.829777	0.414993	1.9995	0.0455547	Polydipsia	FD	10	54657
1.43571	-0.361658	0.180949	-1.99868	0.0456431	Pulmonary_congestion_and_hypostasis	FD	27	54640
1.28313	-0.249303	0.124745	-1.9985	0.0456621	Allergic_rhinitis	Vascular Density	69	54599
1.15274	-0.142138	0.0712139	-1.99593	0.0459415	Pleurisy_pleural_effusion	Vascular Density	217	54451
2.04667	-0.716216	0.359424	-1.99268	0.0462967	Hyperosmolality_and_or_hypernatremia	FD	5	54662
1.33308	-0.287491	0.144386	-1.99113	0.0464668	Benign_neoplasm_of_other_endocrine_glands_and_related_structures	Vascular Density	53	54615
1.16355	-0.15148	0.0761687	-1.98874	0.0467301	Heart_valve_disorders	FD	169	54498
1.49384	-0.401352	0.202161	-1.98531	0.0471102	Abscess_or_ulceration_of_vulva	FD	22	29915
1.6331	-0.49048	0.247334	-1.98307	0.04736	Cervical_radiculitis	Vascular Density	17	54651
0.698551	0.358746	0.181796	1.97334	0.0484566	Poisoning_by_hormones_and_synthetic_substitutes	Vascular Density	36	54632
1.18784	-0.172136	0.0875448	-1.96626	0.0492691	Other_disorders_of_the_kidney_and_ureters	Vascular Density	144	54524
1.33331	-0.287668	0.146636	-1.96178	0.0497884	Cardiac_pacemaker_device_in_situ	Vascular Density	51	54617
1.29436	-0.258014	0.13203	-1.9542	0.0506775	Osteoporosis_osteopenia_and_pathological_fracture	Vascular Density	65	54603
1.46594	-0.382497	0.195984	-1.95168	0.0509761	Diseases_of_nail_NOS	FD	22	54645
1.31681	-0.275214	0.14103	-1.95146	0.0510028	Disorders_of_the_pituitary_gland_and_its_hypothalamic_control	FD	47	54620
1.50842	-0.41106	0.210684	-1.95107	0.0510488	Nonsenile_Cataract	Vascular Density	26	54642
2.04048	-0.713187	0.36594	-1.94892	0.0513055	Disorders_resulting_from_impaired_renal_function	Vascular Density	8	54660
1.9095	-0.646844	0.331976	-1.94847	0.0513591	Abnormality_of_red_blood_cells	FD	6	54661
1.39178	-0.330582	0.169701	-1.94803	0.0514112	Other_deficiency_anemia	Vascular Density	39	54629
1.39178	-0.330582	0.169701	-1.94803	0.0514112	Megaloblastic_anemia	Vascular Density	39	54629
0.872702	0.136161	0.0699854	1.94556	0.051707	Problems_associated_with_amniotic_cavity_and_membranes	FD	315	29622
0.697534	0.360204	0.185264	1.94428	0.0518617	Urticaria	Vascular Density	34	54634
0.72248	0.325065	0.1673	1.94301	0.0520148	Peritoneal_or_intestinal_adhesions	Vascular Density	41	54627
1.4573	-0.376587	0.193827	-1.9429	0.052028	Acidosis	FD	24	54643
1.09103	-0.0871238	0.0448488	-1.94261	0.0520633	Hyperplasia_of_prostate	FD	502	24228
0.875497	0.132964	0.0686227	1.93761	0.0526707	Benign_neoplasm_of_other_parts_of_digestive_system	FD	253	54414
0.650729	0.429662	0.222023	1.93521	0.0529645	Hormones_and_synthetic_substitutes_causing_adverse_effects_in_therapeutic_use	Vascular Density	25	54643
0.670872	0.399176	0.20671	1.93109	0.0534721	Glomerulonephritis	FD	33	54634
1.91668	-0.650595	0.337577	-1.92725	0.0539484	Benign_neoplasm_of_adrenal_gland	Vascular Density	10	54658
1.61359	-0.478464	0.248361	-1.92649	0.0540433	Coagulation_defects_complicating_pregnancy_or_postpartum	FD	15	29922
1.17604	-0.162152	0.084233	-1.92504	0.054224	Cancer_of_other_lymphoid_histiocytic_tissue	FD	141	54526
1.2324	-0.208965	0.108613	-1.92394	0.0543625	Multiple_sclerosis	FD	87	54580
0.903508	0.101471	0.0527951	1.92197	0.0546095	Ovarian_cyst	FD	469	29468
1.30908	-0.269321	0.140275	-1.91995	0.0548646	Cardiac_pacemaker_in_situ	FD	45	54622
0.955697	0.0453142	0.0236384	1.91697	0.0552413	Esophagitis_GERD_and_related_diseases	Vascular Density	2119	52549
1.29791	-0.260752	0.136117	-1.91564	0.0554107	Congenital_anomalies_of_great_vessels	FD	49	54618
1.23953	-0.21473	0.112214	-1.91358	0.0556737	Purpura_and_other_hemorrhagic_conditions	FD	78	54589
0.527447	0.639706	0.334906	1.91011	0.0561193	Chronic_pain	Vascular Density	11	54657
0.659119	0.416852	0.218805	1.90513	0.0567633	Symptoms_involving_female_genital_tract	FD	29	29908
1.83292	-0.605913	0.31812	-1.90466	0.0568238	Chromosomal_anomalies	Vascular Density	10	54658
1.18121	-0.166535	0.0875513	-1.90215	0.057152	Cancer_of_bladder	FD	125	54542
0.46262	0.770848	0.405367	1.9016	0.0572229	Viral_hepatitis_A	Vascular Density	7	54661
0.955311	0.0457185	0.0240803	1.89858	0.0576194	Gastritis_and_duodenitis	Vascular Density	2051	52617
1.73757	-0.552486	0.291382	-1.89609	0.0579484	Other_disorders_of_the_breast_associated_with_childbirth_and_disorders_of_lactation	FD	10	29927
0.551175	0.595704	0.314184	1.89604	0.0579551	Rupture_of_synovium	Vascular Density	12	54656
1.1276	-0.120093	0.0633858	-1.89464	0.0581397	Frequency_of_urination_and_polyuria	FD	257	54410
1.3359	-0.289608	0.152898	-1.89413	0.0582077	Other_deficiency_anemia	FD	39	54628
1.3359	-0.289608	0.152898	-1.89413	0.0582077	Megaloblastic_anemia	FD	39	54628
0.626958	0.466876	0.24705	1.8898	0.0587842	Upper_gastrointestinal_congenital_anomalies	FD	23	54644
1.36943	-0.314395	0.166538	-1.88783	0.0590489	Retinal_vascular_changes_and_abnomalities	Vascular Density	40	54628
0.827015	0.189933	0.100696	1.8862	0.0592682	Dyspareunia	Vascular Density	111	29826
1.39982	-0.336346	0.178418	-1.88515	0.0594092	Hepatitis_NOS	FD	28	54639
0.514929	0.663727	0.352121	1.88494	0.059438	Cancer_of_brain_and_nervous_system	FD	14	54653
0.933344	0.0689817	0.0366534	1.882	0.0598363	Poisoning_by_antibiotics	FD	912	53755
0.546215	0.604743	0.321499	1.88101	0.0599704	Tinnitus	FD	14	54653
1.17789	-0.163729	0.0874405	-1.87246	0.061143	Epistaxis_or_throat_hemorrhage	Vascular Density	144	54524
1.51439	-0.415011	0.221703	-1.87193	0.0612168	Diseases_of_nail_NOS	Vascular Density	22	54646
1.93108	-0.658078	0.352139	-1.8688	0.0616502	Eating_disorder	Vascular Density	8	54660
1.39852	-0.335415	0.179608	-1.86748	0.0618347	Fracture_of_ankle_and_foot	FD	28	54639
1.59839	-0.468999	0.251201	-1.86702	0.0618982	Cholangitis	Vascular Density	17	54651
0.936266	0.0658557	0.0355195	1.85407	0.0637293	Poisoning_by_antibiotics	Vascular Density	912	53756
0.646861	0.435623	0.235084	1.85305	0.0638749	Substance_addiction_and_disorders	FD	29	54638
1.75718	-0.563709	0.3043	-1.85248	0.0639572	Disorders_resulting_from_impaired_renal_function	FD	8	54659
1.46566	-0.382307	0.206579	-1.85065	0.0642195	Other_endocrine_disorders	Vascular Density	25	54643
1.41942	-0.350248	0.189278	-1.85044	0.0642497	Other_endocrine_disorders	FD	25	54642
0.683775	0.380127	0.20551	1.84968	0.0643597	Lower_gastrointestinal_congenital_anomalies	Vascular Density	27	54641
1.20762	-0.188655	0.102155	-1.84675	0.0647836	Prostatitis	FD	88	24642
1.25231	-0.224994	0.121853	-1.84644	0.0648289	Osteoporosis_osteopenia_and_pathological_fracture	FD	65	54602
1.28924	-0.25405	0.137712	-1.8448	0.0650671	Pulmonary_collapse_interstitial_and_compensatory_emphysema	Vascular Density	58	54610
0.491597	0.710096	0.384923	1.84478	0.0650701	Cellulitis_and_abscess_of_oral_soft_tissues	FD	11	54656
1.32674	-0.282725	0.153371	-1.8434	0.0652708	Raynaud_s_syndrome	Vascular Density	47	54621
1.41288	-0.345633	0.187569	-1.8427	0.0653728	Cellulitis_and_abscess_of_trunk	Vascular Density	30	54638
1.75851	-0.564469	0.306693	-1.8405	0.065695	Protein_calorie_malnutrition	FD	8	54659
1.1087	-0.103185	0.056071	-1.84026	0.0657301	Open_wounds_of_extremities	FD	341	54326
1.18532	-0.170015	0.092393	-1.84013	0.0657489	Other_nonmalignant_breast_conditions	Vascular Density	133	54535
1.1012	-0.0963975	0.0524415	-1.83819	0.0660341	Other_abnormal_blood_chemistry	FD	364	54303
1.07694	-0.0741197	0.0404183	-1.83382	0.0666812	Circulatory_disease_NEC	Vascular Density	697	53971
1.08966	-0.0858665	0.0468924	-1.83114	0.0670799	Other_diseases_of_respiratory_system_not_elsewhere_classified	Vascular Density	512	54156
1.5574	-0.44302	0.241995	-1.8307	0.0671457	Poisoning_by_primarily_systemic_agents	FD	15	54652
1.11955	-0.112925	0.0617543	-1.82862	0.0674562	Complications_of_transplants_and_reattached_limbs	FD	273	54394
1.46032	-0.378654	0.207074	-1.82859	0.0674616	Other_specified_congenital_anomalies_of_kidney	Vascular Density	25	54643
1.2944	-0.258045	0.141479	-1.82391	0.0681664	Abnormal_glucose	Vascular Density	54	54614
1.32857	-0.284105	0.15609	-1.82014	0.0687384	Cardiac_pacemaker_in_situ	Vascular Density	45	54623
0.614699	0.486623	0.267908	1.81638	0.0693123	Influenza	Vascular Density	16	54652
1.12318	-0.116167	0.0640083	-1.81488	0.0695425	Alcoholism	Vascular Density	266	54402
1.15832	-0.146967	0.0811271	-1.81157	0.0700529	Neutropenia	FD	159	54508
1.15832	-0.146967	0.0811271	-1.81157	0.0700529	Decreased_white_blood_cell_count	FD	159	54508
0.793976	0.230702	0.12766	1.80715	0.0707382	Functional_disorders_of_bladder	FD	80	54587
1.87324	-0.62767	0.347492	-1.80629	0.0708736	Aneurysm_of_other_specified_artery	Vascular Density	9	54659
1.14668	-0.136871	0.0758151	-1.80533	0.0710231	Hypertension_complicating_pregnancy_childbirth_and_the_puerperium	FD	221	29716
1.38925	-0.32876	0.183409	-1.7925	0.0730532	Nonsenile_Cataract	FD	26	54641
0.749008	0.289006	0.161353	1.79114	0.0732708	Digestive_congenital_anomalies	FD	50	54617
0.75843	0.276505	0.154506	1.7896	0.0735183	Bronchiectasis	FD	54	54613
1.15751	-0.146272	0.0817651	-1.78893	0.0736255	Complication_due_to_other_implant_and_internal_device	Vascular Density	166	54502
1.55312	-0.440266	0.24618	-1.78839	0.0737134	Thyroiditis	Vascular Density	18	54650
1.27569	-0.243487	0.136201	-1.7877	0.0738236	Neoplasm_of_unspecified_nature_of_digestive_system	FD	50	54617
0.652733	0.426588	0.238663	1.7874	0.0738721	Chronic_glomerulonephritis_NOS	FD	25	54642
0.742262	0.298052	0.166945	1.78533	0.0742074	Cancer_of_other_male_genital_organs	Vascular Density	39	24692
1.39618	-0.333738	0.187141	-1.78335	0.0745289	Other_specified_congenital_anomalies_of_kidney	FD	25	54642
0.654807	0.423415	0.238182	1.7777	0.0754538	Pyogenic_granuloma	FD	26	54641
0.463143	0.769719	0.433315	1.77635	0.0756748	Torsion_dystonia	FD	9	54658
0.906546	0.098113	0.0552905	1.7745	0.0759802	Enthesopathy	Vascular Density	381	54287
1.17151	-0.158295	0.0892561	-1.7735	0.0761464	Other_nonmalignant_breast_conditions	FD	133	54534
1.25722	-0.228904	0.129325	-1.77	0.0767275	Altered_mental_status	FD	57	54610
1.5399	-0.431715	0.244164	-1.76813	0.0770387	Painful_respiration	FD	14	54653
1.2118	-0.192111	0.108818	-1.76544	0.0774903	Hypovolemia	FD	84	54583
1.74489	-0.556692	0.31567	-1.76353	0.0778115	Other_disorders_of_the_breast_associated_with_childbirth_and_disorders_of_lactation	Vascular Density	10	29927
0.654889	0.423289	0.240394	1.76081	0.0782701	Vascular_insufficiency_of_intestine	Vascular Density	20	54648
0.82275	0.195103	0.110897	1.75932	0.0785239	Acute_gastritis	Vascular Density	95	54573
0.897621	0.108008	0.0615161	1.75577	0.0791284	Pain_and_other_symptoms_associated_with_female_genital_organs	Vascular Density	298	29639
1.63564	-0.492037	0.28032	-1.75527	0.0792139	Type_2_diabetes_with_neurological_manifestations	Vascular Density	14	54654
1.18761	-0.171941	0.0980285	-1.75398	0.0794331	Fracture_of_upper_limb	Vascular Density	114	54554
1.63729	-0.49304	0.281214	-1.75325	0.0795584	Abnormal_spermatozoa	FD	9	24721
1.40524	-0.34021	0.194416	-1.74991	0.080134	Prolapse_of_vaginal_vault_after_hysterectomy	FD	24	29913
1.8959	-0.639696	0.365988	-1.74786	0.0804878	Difficulty_in_walking	Vascular Density	8	54660
1.07268	-0.0701595	0.0402064	-1.74498	0.0809878	Other_disorders_of_circulatory_system	Vascular Density	704	53964
0.846611	0.166514	0.0956613	1.74067	0.0817419	Poisoning_by_psychotropic_agents	Vascular Density	122	54546
0.509744	0.673846	0.388614	1.73397	0.0829229	Insomnia	Vascular Density	8	54660
1.29219	-0.256335	0.147981	-1.73221	0.0832363	Abnormal_function_study_of_cardiovascular_system	FD	43	54624
1.12121	-0.114412	0.0660575	-1.73201	0.0832721	Other_disorders_of_stomach_and_duodenum	FD	238	54429
1.11664	-0.110323	0.0637032	-1.73182	0.0833054	Ulcerative_colitis	FD	259	54408
1.24168	-0.216465	0.125074	-1.7307	0.0835048	Fracture_of_radius_and_ulna	Vascular Density	71	54597
1.18206	-0.167262	0.0966578	-1.73045	0.0835493	Chronic_liver_disease_and_cirrhosis	FD	107	54560
1.37564	-0.318921	0.185053	-1.7234	0.0848163	Anomalous_atrioventricular_excitation	FD	26	54641
0.538655	0.61868	0.359186	1.72245	0.0849878	Acute_vascular_insufficiency_of_intestine	FD	12	54655
0.81485	0.204752	0.119749	1.70984	0.0872952	Hydronephrosis	Vascular Density	79	54589
1.31941	-0.277185	0.16215	-1.70943	0.0873705	Subjective_visual_disturbances	Vascular Density	40	54628
1.2128	-0.192928	0.112954	-1.70803	0.0876313	Bipolar	FD	81	54586
0.741656	0.29887	0.175502	1.70294	0.0885785	Sleep_disorders	FD	44	54623
0.562765	0.574894	0.340798	1.68691	0.0916213	Acute_sinusitis	Vascular Density	10	54658
1.06036	-0.0586071	0.0348102	-1.68362	0.0922561	Symptoms_involving_digestive_system	FD	919	53748
0.679643	0.386187	0.229381	1.68361	0.0922576	Cellulitis_and_abscess_of_face_neck	FD	27	54640
0.573567	0.555881	0.33093	1.67976	0.093005	Congenital_anomalies_of_male_genital_organs	FD	15	24715
0.895483	0.110392	0.0657827	1.67813	0.0933215	Disorders_of_uterus_NEC	Vascular Density	272	29665
1.15923	-0.147758	0.0881199	-1.67678	0.0935853	Cancer_of_other_lymphoid_histiocytic_tissue	Vascular Density	141	54527
1.51739	-0.416993	0.248713	-1.67661	0.0936197	Nonrheumatic_aortic_valve_disorders	FD	13	54654
1.15803	-0.146718	0.0876514	-1.67388	0.0941541	Mitral_valve_disease	FD	128	54539
1.20121	-0.183325	0.110091	-1.66522	0.0958687	Ileostomy_status	FD	80	54587
0.761951	0.271873	0.163703	1.66077	0.0967591	Polyarteritis_nodosa_and_allied_conditions	Vascular Density	43	54625
0.865774	0.144131	0.0868356	1.65982	0.0969505	Anxiety_disorder	FD	168	54499
0.753799	0.28263	0.170311	1.65949	0.0970161	Acute_pain	Vascular Density	40	54628
2.10797	-0.745724	0.451601	-1.65129	0.0986795	Hyperosmolality_and_or_hypernatremia	Vascular Density	5	54663
1.18553	-0.170191	0.103072	-1.65119	0.0986995	Cardiomegaly	FD	91	54576
0.498151	0.696852	0.422055	1.65109	0.0987199	Posttraumatic_stress_disorder	Vascular Density	7	54661
1.47532	-0.388875	0.235591	-1.65063	0.0988134	Visual_field_defects	FD	15	54652
0.705141	0.349358	0.21241	1.64474	0.100024	Pyogenic_granuloma	Vascular Density	26	54642
1.59452	-0.466573	0.284099	-1.64229	0.10053	Hypertensive_heart_disease	Vascular Density	13	54655
0.89087	0.115557	0.0704438	1.64041	0.100919	Renal_colic	Vascular Density	224	54444
0.754631	0.281527	0.1718	1.63869	0.101277	Spondylosis_without_myelopathy	Vascular Density	40	54628
1.28917	-0.254001	0.155074	-1.63794	0.101434	Aortic_aneurysm	Vascular Density	46	54622
1.24249	-0.21712	0.132764	-1.63538	0.101969	Jaundice_not_of_newborn_	Vascular Density	61	54607
1.23512	-0.211172	0.129166	-1.63489	0.102072	Chronic_pharyngitis_and_nasopharyngitis	FD	58	54609
0.685378	0.377785	0.231471	1.6321	0.102658	Arterial_embolism_and_thrombosis_of_lower_extremity_artery	Vascular Density	22	54646
0.821719	0.196357	0.120724	1.6265	0.103844	Functional_disorders_of_bladder	Vascular Density	80	54588
0.718204	0.331001	0.203939	1.62304	0.10458	Urticaria	FD	34	54633
0.808932	0.21204	0.130876	1.62016	0.105199	Musculoskeletal_symptoms_referable_to_limbs	FD	74	54593
1.06954	-0.0672265	0.0415949	-1.61622	0.106047	Atrial_fibrillation_and_flutter	Vascular Density	662	54006
0.463238	0.769514	0.476562	1.61472	0.106372	Acute_transverse_myelitis	Vascular Density	5	54663
1.16558	-0.153216	0.0949356	-1.6139	0.106549	Fracture_of_upper_limb	FD	114	54553
1.55461	-0.441224	0.273433	-1.61364	0.106605	Wheezing	FD	11	54656
1.10442	-0.0993227	0.0615753	-1.61303	0.106738	Dental_caries	Vascular Density	294	54374
1.18791	-0.172193	0.107047	-1.60858	0.107709	Hypertensive_heart_and_or_renal_disease	Vascular Density	97	54571
1.75617	-0.563137	0.350441	-1.60694	0.108068	Polyneuropathy_in_diabetes	FD	6	54661
1.48457	-0.395124	0.245993	-1.60624	0.108221	Sinoatrial_node_dysfunction_Bradycardia_	Vascular Density	18	54650
1.39259	-0.331167	0.206178	-1.60622	0.108225	Disorders_of_adrenal_glands	Vascular Density	26	54642
1.30725	-0.267927	0.167119	-1.60321	0.108888	Venous_cerebrovascular_complications_embolism_in_pregnancy_and_the_puerperium	Vascular Density	37	29900
0.582324	0.540729	0.337734	1.60105	0.109367	Joint_ligament_sprain	FD	14	54653
1.13847	-0.129689	0.0811312	-1.59851	0.109928	Peripheral_vascular_disease	FD	153	54514
0.941666	0.0601045	0.0376109	1.59806	0.110029	Allergy_adverse_effect_of_penicillin	Vascular Density	809	53859
1.05386	-0.052458	0.0328313	-1.5978	0.110086	Uterine_leiomyoma	Vascular Density	1118	28819
0.84623	0.166965	0.104529	1.5973	0.110199	Poisoning_by_psychotropic_agents	FD	122	54545
0.594073	0.520753	0.326083	1.597	0.110266	Cellulitis_and_abscess_of_oral_soft_tissues	Vascular Density	11	54657
0.576224	0.551258	0.345758	1.59435	0.110858	Neoplasm_of_uncertain_behavior_of_breast	FD	13	54654
1.4635	-0.380831	0.239347	-1.59113	0.111581	Chromosomal_anomalies_and_genetic_disorders	Vascular Density	18	54650
0.545392	0.60625	0.382248	1.58601	0.112737	Chronic_laryngitis	Vascular Density	8	54660
1.11068	-0.104973	0.0662083	-1.5855	0.112854	Cancer_of_urinary_organs_incl_kidney_and_bladder_	FD	231	54436
1.25646	-0.228296	0.144108	-1.5842	0.113149	Other_disorders_of_middle_ear_and_mastoid	Vascular Density	51	54617
0.667291	0.40453	0.255937	1.58058	0.113974	Symptomatic_menopause	FD	21	29916
0.945173	0.0563872	0.035682	1.58027	0.114045	Tobacco_use_disorder	Vascular Density	950	53718
1.53107	-0.425965	0.269769	-1.579	0.114337	Chronic_thyroiditis	Vascular Density	15	54653
0.940763	0.0610645	0.0387964	1.57397	0.115494	Allergy_adverse_effect_of_penicillin	FD	809	53858
1.10329	-0.0982988	0.0624911	-1.57301	0.115718	Secondary_malignant_neoplasm	Vascular Density	289	54379
1.04833	-0.0471954	0.0300048	-1.57293	0.115736	Functional_digestive_disorders	FD	1237	53430
1.24678	-0.220567	0.140324	-1.57184	0.115987	Peritonitis_and_retroperitoneal_infections	FD	49	54618
1.48225	-0.393561	0.250779	-1.56935	0.116566	Other_unspecified_back_disorders	FD	14	54653
1.48225	-0.393561	0.250779	-1.56935	0.116566	Other_and_unspecified_disorders_of_back	FD	14	54653
1.48225	-0.393561	0.250779	-1.56935	0.116566	Intervertebral_disc_disorder_with_myelopathy	FD	14	54653
1.22132	-0.19993	0.127516	-1.56789	0.116908	Preeclampsia_and_eclampsia	Vascular Density	65	29872
0.537078	0.621612	0.396655	1.56713	0.117083	Acute_sinusitis	FD	10	54657
0.925482	0.0774401	0.049456	1.56584	0.117386	Ovarian_cyst	Vascular Density	469	29468
0.956288	0.0446959	0.0285764	1.56409	0.117797	Hemorrhoids	FD	1467	53200
1.48976	-0.398616	0.254997	-1.56322	0.118001	Aneurysm_of_artery_of_lower_extremity	FD	12	54655
1.28824	-0.25328	0.162235	-1.56119	0.118478	Abnormal_function_study_of_cardiovascular_system	Vascular Density	43	54625
1.09983	-0.0951524	0.0610726	-1.55802	0.119228	Umbilical_hernia	FD	282	54385
1.44943	-0.37117	0.238448	-1.5566	0.119564	Other_disorders_of_cervical_region	FD	16	54651
0.465166	0.76536	0.491966	1.55572	0.119775	Bullous_dermatoses	Vascular Density	5	54663
1.54211	-0.433154	0.278499	-1.55532	0.11987	Optic_neuritis_neuropathy	FD	11	54656
1.15605	-0.145013	0.0932976	-1.55431	0.120111	Regional_enteritis	Vascular Density	125	54543
0.767219	0.264983	0.170581	1.55341	0.120325	Other_disorders_of_metabolism	Vascular Density	39	54629
0.6725	0.396753	0.255529	1.55268	0.1205	Viral_hepatitis_B	FD	23	54644
1.10981	-0.104185	0.0671152	-1.55233	0.120584	Intestinal_infection	FD	236	54431
1.13784	-0.129132	0.0831907	-1.55224	0.120605	Blood_in_stool	FD	146	54521
1.61162	-0.47724	0.307469	-1.55216	0.120625	Optic_neuritis_neuropathy	Vascular Density	11	54657
0.717007	0.33267	0.214364	1.55189	0.120688	Sexual_and_gender_identity_disorders	Vascular Density	25	54643
0.942452	0.0592705	0.0381978	1.55167	0.120741	Other_chronic_ischemic_heart_disease_unspecified	Vascular Density	814	53854
0.746292	0.292638	0.18885	1.54958	0.121242	Inflammatory_diseases_of_uterus_except_cervix	Vascular Density	33	29904
1.3044	-0.265746	0.171657	-1.54813	0.121591	Disease_of_tricuspid_valve	FD	31	54636
1.09881	-0.0942293	0.061142	-1.54115	0.123279	Diseases_of_hard_tissues_of_teeth	Vascular Density	298	54370
0.841642	0.1724	0.111932	1.54021	0.123508	Dyspareunia	FD	111	29826
1.15798	-0.146673	0.0952356	-1.54011	0.123533	Mood_disorders	FD	118	54549
0.386533	0.950537	0.617244	1.53997	0.123568	Pathological_developmental_or_recurrent_dislocation	FD	5	54662
0.912584	0.0914754	0.0594468	1.53878	0.123858	Problems_associated_with_amniotic_cavity_and_membranes	Vascular Density	315	29622
0.580676	0.543563	0.353839	1.53619	0.124492	Anatomical_abnormatilies_of_kidney_and_ureters	Vascular Density	10	54658
0.760587	0.273665	0.178249	1.5353	0.12471	Other_acquired_musculoskeletal_deformity	Vascular Density	36	54632
0.750225	0.287382	0.187345	1.53397	0.125036	Polymyalgia_Rheumatica	Vascular Density	34	54634
1.53028	-0.425453	0.277523	-1.53304	0.125267	Other_hypertrophic_cardiomyopathy	FD	11	54656
0.869776	0.13952	0.0911499	1.53067	0.125852	Hearing_loss	Vascular Density	137	54531
1.52587	-0.422567	0.276857	-1.5263	0.126935	Cyst_and_pseudocyst_of_pancreas	FD	11	54656
1.32984	-0.285055	0.186934	-1.5249	0.127284	Benign_neoplasm_of_pituitary_gland_and_craniopharyngeal_duct_pouch_	Vascular Density	31	54637
0.760753	0.273447	0.179564	1.52284	0.127799	Abnormal_granulation_tissue	Vascular Density	36	54632
1.15392	-0.143161	0.0940161	-1.52273	0.127827	Symptoms_involving_nervous_and_musculoskeletal_systems	Vascular Density	121	54547
1.33597	-0.289654	0.19095	-1.51691	0.129288	Disorders_of_adrenal_glands	FD	26	54641
1.25547	-0.227507	0.14999	-1.51682	0.129313	Congenital_anomalies_of_great_vessels	Vascular Density	49	54619
1.40924	-0.343051	0.226456	-1.51486	0.129807	Aplastic_anemia	FD	17	54650
0.461768	0.772693	0.510456	1.51373	0.130094	Viral_hepatitis_A	FD	7	54660
1.12632	-0.118957	0.0786584	-1.51232	0.130452	Irregular_menstrual_cycle	Vascular Density	181	29756
1.05042	-0.0491907	0.032527	-1.51231	0.130456	Benign_neoplasm_of_uterus	Vascular Density	1140	28797
0.764164	0.268973	0.177959	1.51143	0.130679	Chronic_inflammatory_pelvic_disease	Vascular Density	36	29901
1.29619	-0.259428	0.171696	-1.51098	0.130794	Osteoporosis_NOS	Vascular Density	39	54629
1.29619	-0.259428	0.171696	-1.51098	0.130794	Osteoporosis	Vascular Density	39	54629
0.945006	0.0565635	0.0374403	1.51076	0.130849	Reflux_esophagitis	Vascular Density	821	53847
1.18228	-0.167446	0.110958	-1.5091	0.131274	Cardiomegaly	Vascular Density	91	54577
1.28924	-0.254051	0.168351	-1.50905	0.131285	Other_abnormal_glucose	Vascular Density	38	54630
1.64762	-0.499332	0.331085	-1.50817	0.131511	Mixed_hyperlipidemia	FD	7	54660
0.938337	0.0636465	0.0422134	1.50773	0.131623	Lipoma	Vascular Density	642	54026
1.24154	-0.216355	0.143502	-1.50768	0.131635	Respiratory_failure	FD	45	54622
0.898198	0.107364	0.0712396	1.50709	0.131788	Other_disorders_of_male_genital_organs	Vascular Density	218	24513
1.05599	-0.0544747	0.0362833	-1.50137	0.133259	Osteoarthrosis_localized_primary	FD	815	53852
1.62719	-0.486855	0.324341	-1.50106	0.13334	Anomalies_of_endocrine_glands_congenital	Vascular Density	10	54658
1.57798	-0.456144	0.304333	-1.49883	0.133917	Decubitus_ulcer	FD	9	54658
0.909499	0.0948618	0.0633641	1.49709	0.13437	Poisoning_by_analgesics_antipyretics_and_antirheumatics	Vascular Density	283	54385
1.16019	-0.148582	0.0993729	-1.4952	0.134862	Rash_and_other_nonspecific_skin_eruption	FD	105	54562
0.479787	0.734412	0.491213	1.4951	0.134888	Pathological_developmental_or_recurrent_dislocation	Vascular Density	5	54663
1.37023	-0.314982	0.211163	-1.49165	0.13579	Cellulitis_and_abscess_of_fingers_toes	Vascular Density	24	54644
0.880866	0.12685	0.0851951	1.48893	0.136505	Melanomas_of_skin	FD	166	54501
0.880866	0.12685	0.0851951	1.48893	0.136505	Melanomas_of_skin_dx_or_hx	FD	166	54501
0.875889	0.132516	0.089291	1.48409	0.137785	Noninflammatory_disorders_of_vagina	Vascular Density	145	29792
1.36954	-0.314477	0.211988	-1.48347	0.13795	Acidosis	Vascular Density	24	54644
1.34882	-0.299231	0.201777	-1.48298	0.138081	Anomalies_of_tooth_position_malocclusion	FD	24	54643
1.14786	-0.137898	0.0931121	-1.48098	0.138611	Non_Hodgkins_lymphoma	FD	117	54550
1.64987	-0.500697	0.338208	-1.48044	0.138756	Arthropathy_associated_with_other_disorders_classified_elsewhere	FD	7	54660
0.861269	0.149348	0.100967	1.47918	0.139092	Bundle_branch_block	FD	115	54552
0.842142	0.171806	0.11619	1.47867	0.139228	Hemangioma_and_lymphangioma_any_site	FD	93	54574
0.567917	0.56578	0.383141	1.47669	0.139759	Chronic_pain	FD	11	54656
1.0845	-0.0811175	0.054952	-1.47615	0.139903	Inflammatory_bowel_disease_and_other_gastroenteritis_and_colitis	Vascular Density	366	54302
1.47333	-0.387524	0.262819	-1.47449	0.140349	Poisoning_by_primarily_systemic_agents	Vascular Density	15	54653
0.954771	0.046284	0.0314085	1.47362	0.140585	Coronary_atherosclerosis	Vascular Density	1218	53450
0.656269	0.421185	0.286437	1.47043	0.141446	Somatoform_disorder	Vascular Density	14	54654
1.27779	-0.245128	0.167268	-1.46549	0.142788	Other_inflammatory_spondylopathies	FD	34	54633
1.32691	-0.282855	0.193085	-1.46492	0.142942	Acid_base_balance_disorder	FD	26	54641
1.17769	-0.163559	0.111666	-1.46471	0.143001	Prostatitis	Vascular Density	88	24643
1.17629	-0.162369	0.111698	-1.45364	0.146046	Leukemia	FD	78	54589
1.05816	-0.0565273	0.0390011	-1.44938	0.147233	Chemotherapy	Vascular Density	750	53918
0.555688	0.587549	0.406432	1.44563	0.148282	Other_hereditary_hemolytic_anemias	Vascular Density	7	54661
1.35263	-0.302051	0.209	-1.44522	0.148397	Pituitary_hyperfunction	FD	21	54646
0.936239	0.065884	0.045705	1.44151	0.149442	Other_specified_gastritis	Vascular Density	555	54113
1.35678	-0.305114	0.2119	-1.43989	0.149898	Secondary_malignancy_of_respiratory_organs	FD	20	54647
0.753883	0.282519	0.196326	1.43903	0.150142	Neoplasm_of_uncertain_behavior_of_skin	FD	35	54632
1.17799	-0.163808	0.113838	-1.43896	0.150163	Hypovolemia	Vascular Density	84	54584
1.28668	-0.252067	0.175233	-1.43847	0.150301	Bursitis	Vascular Density	34	54634
1.37221	-0.316423	0.220038	-1.43804	0.150423	Sinoatrial_node_dysfunction_Bradycardia_	FD	18	54649
1.14574	-0.136049	0.0946251	-1.43777	0.150498	Malignant_neoplasm_of_bladder	FD	108	54559
1.0865	-0.0829601	0.0577433	-1.4367	0.150802	Hemorrhage_or_hematoma_complicating_a_procedure	Vascular Density	335	54333
1.57921	-0.456922	0.318778	-1.43335	0.151757	Pneumonia_due_to_fungus_mycoses_	Vascular Density	10	54658
0.640328	0.445775	0.311072	1.43303	0.15185	Acute_vascular_insufficiency_of_intestine	Vascular Density	12	54656
1.3412	-0.293563	0.205061	-1.43159	0.152262	Herpes_zoster	FD	22	54645
1.12887	-0.121213	0.084776	-1.42981	0.152773	Staphylococcus_infections	Vascular Density	152	54516
1.43608	-0.361919	0.253146	-1.42969	0.152807	Hypertensive_heart_disease	FD	13	54654
0.766535	0.265875	0.186131	1.42843	0.153168	Viral_hepatitis_C	FD	40	54627
1.73842	-0.552976	0.387241	-1.42799	0.153295	Other_cardiomyopathy	FD	5	54662
1.31189	-0.271471	0.19045	-1.42542	0.154037	Erectile_dysfunction_ED_	FD	24	24706
1.16587	-0.153465	0.107808	-1.42351	0.154588	Atopic_contact_dermatitis_due_to_other_or_unspecified	Vascular Density	95	54573
0.845384	0.167965	0.118057	1.42274	0.154811	Other_disorders_of_prostate	Vascular Density	81	24650
0.763095	0.270372	0.190162	1.4218	0.155085	Cancer_of_larynx_pharynx_nasal_cavities	Vascular Density	31	54637
0.671018	0.398959	0.280804	1.42077	0.155383	Balanoposthitis	FD	17	24713
0.900111	0.105237	0.0741711	1.41884	0.155946	Renal_colic	FD	224	54443
1.78228	-0.577896	0.407511	-1.41811	0.156158	Congenital_anomalies_of_peripheral_vascular_system	Vascular Density	6	54662
0.656737	0.420472	0.296966	1.41589	0.156807	Cerebral_aneurysm	FD	17	54650
0.786327	0.240383	0.16979	1.41577	0.156843	Viral_hepatitis_C	Vascular Density	40	54628
1.33638	-0.289968	0.2051	-1.41379	0.157424	Osteopenia_or_other_disorder_of_bone_and_cartilage	FD	22	54645
0.404489	0.90513	0.640623	1.41289	0.157688	Acute_transverse_myelitis	FD	5	54662
1.19664	-0.179516	0.127267	-1.41054	0.15838	Dyschromia_and_Vitiligo	FD	62	54605
0.776223	0.253315	0.179727	1.40944	0.158704	Peritoneal_or_intestinal_adhesions	FD	41	54626
0.70906	0.343815	0.244032	1.4089	0.158866	Displacement_of_intervertebral_disc	Vascular Density	19	54649
1.35936	-0.307017	0.217983	-1.40844	0.159	Multiple_myeloma	Vascular Density	23	54645
0.536018	0.623587	0.443424	1.4063	0.159636	Unspecified_disorder_of_lipoid_metabolism	Vascular Density	6	54662
0.615928	0.484625	0.344813	1.40547	0.159881	Rupture_of_synovium	FD	12	54655
1.35505	-0.30384	0.216207	-1.40532	0.159926	Diseases_of_spleen	FD	20	54647
0.947557	0.0538683	0.0383517	1.40459	0.160144	Peripheral_enthesopathies_and_allied_syndromes	Vascular Density	782	53886
0.942823	0.0588764	0.0419311	1.40412	0.160283	Duodenitis	Vascular Density	655	54013
1.80585	-0.591032	0.420999	-1.40388	0.160354	Cancer_of_other_endocrine_glands	Vascular Density	6	54662
1.61952	-0.48213	0.343665	-1.40291	0.160645	Disorders_of_the_autonomic_nervous_system	Vascular Density	9	54659
1.37772	-0.320427	0.228561	-1.40193	0.160935	Hidradenitis	FD	18	54649
1.32179	-0.278986	0.199319	-1.3997	0.161605	Pernicious_anemia	Vascular Density	28	54640
1.32705	-0.282961	0.202161	-1.39968	0.161608	Anomalous_atrioventricular_excitation	Vascular Density	26	54642
0.680853	0.384409	0.274738	1.39919	0.161757	Congenital_anomalies_of_male_genital_organs	Vascular Density	15	24716
0.957445	0.0434867	0.0311385	1.39656	0.162547	Varicose_veins_of_lower_extremity	Vascular Density	1196	53472
1.05265	-0.0513072	0.0367399	-1.3965	0.162564	Personal_history_of_diseases_of_digestive_system	Vascular Density	846	53822
1.0962	-0.0918468	0.0658109	-1.39562	0.16283	Sleep_apnea	FD	245	54422
1.37435	-0.317984	0.228116	-1.39395	0.163331	Pituitary_hyperfunction	Vascular Density	21	54647
1.80796	-0.592197	0.424955	-1.39355	0.163452	Other_persistent_mental_disorders_due_to_conditions_classified_elsewhere	Vascular Density	5	54663
0.541017	0.614304	0.441218	1.39229	0.163834	Urethritis_and_urethral_syndrome	Vascular Density	6	54662
1.21213	-0.192381	0.13821	-1.39194	0.163939	Congenital_anomalies_of_urinary_system	FD	51	54616
1.32649	-0.282539	0.203084	-1.39124	0.164151	Hydrocephalus	FD	23	54644
0.915997	0.0877421	0.0630783	1.391	0.164225	Cholelithiasis_with_other_cholecystitis	Vascular Density	286	54382
1.14419	-0.134695	0.0969782	-1.38892	0.164856	Non_Hodgkins_lymphoma	Vascular Density	117	54551
1.6024	-0.4715	0.339598	-1.38841	0.165013	Malignant_neoplasm_of_retroperitoneum_and_peritoneum	FD	7	54660
1.22949	-0.206601	0.148885	-1.38766	0.165242	Ill_defined_descriptions_and_complications_of_heart_disease	Vascular Density	51	54617
1.12233	-0.115406	0.0832214	-1.38673	0.165523	Staphylococcus_infections	FD	152	54515
1.21157	-0.191919	0.138575	-1.38495	0.166068	Other_dyschromia	FD	52	54615
1.30609	-0.267034	0.193278	-1.38161	0.167093	Vitamin_B_complex_deficiencies	Vascular Density	29	54639
1.17069	-0.157595	0.114522	-1.37612	0.168786	Abnormal_movement	FD	78	54589
0.844336	0.169204	0.123084	1.3747	0.169223	Perforation_of_tympanic_membrane	FD	85	54582
1.58096	-0.45803	0.333325	-1.37413	0.169403	Acute_bronchitis_and_bronchiolitis	Vascular Density	10	54658
1.12411	-0.116994	0.0851819	-1.37346	0.169609	Noninflammatory_disorders_of_vulva_and_perineum	FD	156	29781
1.05616	-0.0546357	0.0397985	-1.37281	0.169812	Atrial_fibrillation_and_flutter	FD	662	54005
0.941926	0.0598289	0.043623	1.3715	0.170219	Urinary_incontinence	Vascular Density	617	54051
1.56448	-0.447552	0.326385	-1.37124	0.1703	Congenital_anomalies_of_breast	FD	8	54659
1.22091	-0.199597	0.145699	-1.36993	0.170709	Raynaud_s_syndrome	FD	47	54620
1.21035	-0.190908	0.139378	-1.36972	0.170775	Disorders_of_vitreous_body	FD	49	54618
1.20044	-0.182692	0.133483	-1.36865	0.17111	Calculus_of_lower_urinary_tract	FD	54	54613
0.571983	0.558647	0.408419	1.36783	0.171366	Giant_cell_arteritis	FD	9	54658
0.68845	0.373313	0.272958	1.36766	0.17142	Chronic_interstitial_cystitis	FD	19	54648
1.06899	-0.0667116	0.0488595	-1.36537	0.172135	Other_diseases_of_respiratory_system_NEC	Vascular Density	472	54196
1.10947	-0.103883	0.0762198	-1.36294	0.172901	Other_disorders_of_testis	FD	179	24551
1.09961	-0.0949519	0.0697233	-1.36184	0.173249	Duodenal_ulcer	FD	213	54454
0.616865	0.483105	0.35494	1.36109	0.173486	Fracture_of_humerus	FD	12	54655
1.04663	-0.045572	0.0334906	-1.36074	0.173596	Angina_pectoris	FD	961	53706
1.12592	-0.118602	0.0872506	-1.35933	0.174042	Blood_in_stool	Vascular Density	146	54522
0.443184	0.81377	0.598684	1.35927	0.174063	Articular_cartilage_disorder	FD	5	54662
0.757943	0.277147	0.203924	1.35907	0.174124	Atherosclerosis_of_the_extremities	Vascular Density	28	54640
1.10243	-0.0975166	0.0718329	-1.35755	0.174607	Abnormality_of_organs_and_soft_tissues_of_pelvis_complicating_pregnancy_childbirth_or_the_puerperium	FD	256	29681
1.39547	-0.333234	0.245483	-1.35746	0.174634	Other_conditions_of_brain_NOS	FD	15	54652
1.31999	-0.277625	0.205063	-1.35385	0.175784	Acid_base_balance_disorder	Vascular Density	26	54642
1.49705	-0.403498	0.298169	-1.35325	0.175975	Nystagmus_and_other_irregular_eye_movements	FD	9	54658
1.11556	-0.109354	0.0809446	-1.35098	0.176703	Neurological_disorders	FD	160	54507
1.15738	-0.146155	0.108281	-1.34978	0.177086	Cardiac_and_circulatory_congenital_anomalies	Vascular Density	94	54574
1.08985	-0.0860367	0.0637962	-1.34862	0.17746	Complications_of_transplants_and_reattached_limbs	Vascular Density	273	54395
0.526547	0.641415	0.476089	1.34726	0.177897	Organic_or_persistent_insomnia	FD	7	54660
1.71753	-0.540886	0.401695	-1.34651	0.178139	Major_puerperal_infection	Vascular Density	6	29931
1.2094	-0.190123	0.14122	-1.34629	0.178211	Calculus_of_lower_urinary_tract	Vascular Density	54	54614
0.496013	0.701153	0.521315	1.34497	0.178635	Poisoning_by_water_mineral_and_uric_acid_metabolism_drugs	FD	6	54661
0.705045	0.349493	0.259906	1.34469	0.178725	Cerebral_aneurysm	Vascular Density	17	54651
1.09671	-0.0923186	0.0686677	-1.34443	0.178811	Intestinal_infection	Vascular Density	236	54432
0.741581	0.298971	0.22261	1.34302	0.179264	IntEthnicityrebral_hemorrhage	FD	27	54640
1.30666	-0.267476	0.199509	-1.34067	0.180028	Hyperpotassemia	FD	23	54644
1.29904	-0.261628	0.195229	-1.3401	0.180211	Other_immunological_findings	FD	23	54644
1.12357	-0.116515	0.0870361	-1.3387	0.180669	Diseases_of_pancreas	FD	138	54529
0.591916	0.52439	0.392469	1.33613	0.181507	Cancer_of_brain	FD	11	54656
0.526408	0.641678	0.480583	1.33521	0.181809	Erythematosquamous_dermatosis	FD	7	54660
1.67765	-0.517395	0.387889	-1.33388	0.182245	Corneal_degenerations	FD	5	54662
1.30201	-0.26391	0.197971	-1.33308	0.182507	Primary_pulmonary_hypertension	FD	24	54643
0.947595	0.0538279	0.0404498	1.33073	0.183277	Acquired_foot_deformities	FD	729	53938
0.863676	0.146557	0.110292	1.32881	0.183911	Hemangioma_and_lymphangioma_any_site	Vascular Density	93	54575
1.18003	-0.165541	0.12486	-1.32582	0.1849	Tachycardia_NOS	Vascular Density	70	54598
1.48908	-0.39816	0.300533	-1.32485	0.185222	Disorders_of_magnesium_metabolism	FD	9	54658
1.0524	-0.0510729	0.0385873	-1.32357	0.185646	Chemotherapy	FD	750	53917
1.2194	-0.19836	0.149916	-1.32314	0.185787	Neoplasm_of_unspecified_nature_of_digestive_system	Vascular Density	50	54618
1.09463	-0.0904164	0.0684865	-1.32021	0.186766	Fever_of_unknown_origin	FD	232	54435
1.09763	-0.0931556	0.0705678	-1.32009	0.186806	Abnormal_findings_on_mammogram_or_breast_exam	FD	225	54442
0.521203	0.651616	0.493912	1.3193	0.18707	Articular_cartilage_disorder	Vascular Density	5	54663
1.78563	-0.579774	0.439894	-1.31798	0.187509	Other_cardiomyopathy	Vascular Density	5	54663
0.95557	0.0454475	0.0345045	1.31715	0.187789	Other_peripheral_nerve_disorders	Vascular Density	982	53686
1.07809	-0.075193	0.0571192	-1.31642	0.188032	Hemorrhage_or_hematoma_complicating_a_procedure	FD	335	54332
1.60478	-0.472988	0.359707	-1.31493	0.188535	Protein_calorie_malnutrition	Vascular Density	8	54660
1.35934	-0.307	0.233684	-1.31374	0.188933	Secondary_malignancy_of_respiratory_organs	Vascular Density	20	54648
1.44484	-0.367999	0.280225	-1.31322	0.189107	Painful_respiration	Vascular Density	14	54654
0.893651	0.112439	0.0857477	1.31128	0.189762	Paroxysmal_supraventricular_tachycardia	FD	163	54504
0.901046	0.104199	0.0794711	1.31116	0.189804	Calculus_of_ureter	Vascular Density	177	54491
0.537697	0.62046	0.473683	1.30986	0.190242	Spontaneous_ecchymoses	FD	7	54660
1.27151	-0.240208	0.183387	-1.30984	0.190251	Pernicious_anemia	FD	28	54639
1.25811	-0.22961	0.175316	-1.30969	0.190299	Congenital_deficiency_of_other_clotting_factors_including_factor_VII_	FD	32	54635
0.776142	0.25342	0.193536	1.30942	0.190391	Other_acquired_musculoskeletal_deformity	FD	36	54631
1.34123	-0.293585	0.224642	-1.3069	0.191246	Disorders_of_sweat_glands	FD	19	54648
1.16832	-0.155565	0.119202	-1.30505	0.191875	Swelling_of_limb	FD	72	54595
1.14676	-0.13694	0.105016	-1.30399	0.192235	Stricture_and_stenosis_of_esophagus	Vascular Density	101	54567
1.56085	-0.445233	0.341558	-1.30354	0.192391	Cerebral_edema_and_compression_of_brain	Vascular Density	9	54659
1.56586	-0.448436	0.344203	-1.30282	0.192635	Nystagmus_and_other_irregular_eye_movements	Vascular Density	9	54659
1.1427	-0.133394	0.102396	-1.30272	0.192669	Other_disorders_of_soft_tissues	FD	99	54568
1.62141	-0.483297	0.371623	-1.3005	0.193429	Congenital_anomalies_of_peripheral_vascular_system	FD	6	54661
1.40493	-0.339989	0.262011	-1.29762	0.19442	Muscular_dystrophies_and_other_myopathies	FD	13	54654
1.33329	-0.287653	0.221864	-1.29653	0.194794	Anemia_in_neoplastic_disease	FD	19	54648
1.08437	-0.0809966	0.0625139	-1.29566	0.195094	Umbilical_hernia	Vascular Density	282	54386
1.65154	-0.501706	0.387257	-1.29554	0.195136	Fracture_of_pelvis	Vascular Density	7	54661
1.12666	-0.11926	0.0922298	-1.29308	0.195984	Regional_enteritis	FD	125	54542
1.15306	-0.142416	0.110156	-1.29286	0.19606	Psoriasis_vulgaris	FD	84	54583
0.563615	0.573385	0.44359	1.2926	0.19615	Congenital_anomalies_of_the_eye	FD	8	54659
1.12498	-0.117768	0.091218	-1.29106	0.196683	Nonrheumatic_mitral_valve_disorders	FD	120	54547
0.52225	0.649608	0.503603	1.28992	0.197078	Unspecified_disorder_of_lipoid_metabolism	FD	6	54661
1.37881	-0.321223	0.249081	-1.28963	0.197178	Other_and_unspecified_congenital_anomalies	Vascular Density	17	54651
0.552262	0.593733	0.460402	1.2896	0.19719	Atherosclerosis_of_aorta	FD	7	54660
1.22705	-0.20461	0.158747	-1.28891	0.19743	Ascites_non_malignant_	Vascular Density	44	54624
1.50482	-0.408674	0.317414	-1.28751	0.197916	Iatrogenic_hypotension	FD	8	54659
1.13413	-0.125866	0.0978069	-1.28688	0.198137	Disorders_of_lacrimal_system	FD	107	54560
1.14314	-0.133777	0.103976	-1.28662	0.198227	Cardiac_and_circulatory_congenital_anomalies	FD	94	54573
0.731566	0.312568	0.243053	1.28601	0.198441	Other_inflammatory_disorders_of_male_genital_organs	Vascular Density	19	24712
0.968426	0.0320834	0.0249587	1.28546	0.198632	Ischemic_Heart_Disease	Vascular Density	1967	52701
0.8246	0.192857	0.150462	1.28176	0.199927	Other_disorders_of_biliary_tract	FD	56	54611
0.484914	0.723784	0.56494	1.28117	0.200134	Toxic_erythema	FD	6	54661
1.70621	-0.534273	0.418593	-1.27636	0.20183	Polyneuropathy_in_diabetes	Vascular Density	6	54662
1.23916	-0.214436	0.168007	-1.27635	0.201831	Bursitis	FD	34	54633
1.24784	-0.221416	0.173673	-1.2749	0.202346	Cholesteatoma	Vascular Density	35	54633
1.46882	-0.384459	0.301647	-1.27453	0.202475	Aneurysm_of_artery_of_lower_extremity	Vascular Density	12	54656
1.04681	-0.045747	0.0359387	-1.27292	0.203048	Personal_history_of_diseases_of_digestive_system	FD	846	53821
1.16282	-0.150844	0.118518	-1.27275	0.203106	Leukemia	Vascular Density	78	54590
0.626704	0.46728	0.367379	1.27193	0.203398	Symptoms_of_the_muscles	Vascular Density	9	54659
1.02933	-0.0289106	0.0227997	-1.26803	0.204788	Nonspecific_chest_pain	FD	2233	52434
1.19428	-0.177542	0.140041	-1.26779	0.204874	Ill_defined_descriptions_and_complications_of_heart_disease	FD	51	54616
0.785087	0.24196	0.191117	1.26603	0.205502	Memory_loss	Vascular Density	31	54637
0.694441	0.364648	0.288892	1.26223	0.206865	Joint_ligament_sprain	Vascular Density	14	54654
1.18934	-0.173401	0.137533	-1.2608	0.20738	Disorders_of_refraction_and_accommodation_blindness_and_low_vision	FD	52	54615
0.723374	0.32383	0.257181	1.25915	0.207976	Chronic_hepatitis	FD	21	54646
0.558488	0.582522	0.462792	1.25871	0.208134	Congenital_osteodystrophies	FD	7	54660
1.07423	-0.071608	0.0569059	-1.25836	0.208262	Cellulitis_and_abscess_of_leg_except_foot	Vascular Density	342	54326
1.07423	-0.071608	0.0569059	-1.25836	0.208262	Cellulitis_and_abscess_of_foot_toe	Vascular Density	342	54326
1.07423	-0.071608	0.0569059	-1.25836	0.208262	Cellulitis_and_abscess_of_arm_hand	Vascular Density	342	54326
0.82328	0.194459	0.154591	1.25789	0.208432	Abnormal_heart_sounds	Vascular Density	48	54620
0.976477	0.0238042	0.0189346	1.25718	0.208688	Abdominal_pain	Vascular Density	3353	51315
0.822261	0.195697	0.155704	1.25686	0.208806	Nephritis_nephrosis_renal_sclerosis	FD	53	54614
1.13999	-0.131015	0.104521	-1.25348	0.21003	Atopic_contact_dermatitis_due_to_other_or_unspecified	FD	95	54572
0.605861	0.501105	0.400281	1.25188	0.210612	Spontaneous_ecchymoses	Vascular Density	7	54661
1.04031	-0.0395189	0.0315919	-1.25092	0.210965	Osteoarthritis_localized	FD	1097	53570
1.04803	-0.0469082	0.0375075	-1.25064	0.211067	Cataract	FD	768	53899
1.38789	-0.327785	0.262241	-1.24994	0.211322	Cancer_of_stomach	FD	13	54654
1.37424	-0.317901	0.254373	-1.24974	0.211393	Herpes_simplex	FD	14	54653
0.775987	0.253619	0.203027	1.24919	0.211596	Symptoms_involving_female_genital_tract	Vascular Density	29	29908
1.27814	-0.245406	0.196484	-1.24899	0.21167	Hepatitis_NOS	Vascular Density	28	54640
0.938539	0.0634311	0.0508767	1.24676	0.212485	stress_incontinence_female	Vascular Density	453	29484
0.952413	0.0487569	0.0391191	1.24637	0.212629	Genital_prolapse	Vascular Density	789	29148
0.700877	0.355422	0.285407	1.24532	0.213015	Cancer_of_connective_tissue	FD	17	54650
0.830208	0.186079	0.149616	1.24372	0.213604	Benign_neoplasm_of_lip_oral_cavity_and_pharynx	Vascular Density	50	54618
0.749166	0.288794	0.23241	1.24261	0.214013	Fracture_of_ribs	Vascular Density	21	54647
0.712478	0.339006	0.272856	1.24244	0.214075	Cancer_of_oropharynx	Vascular Density	15	54653
1.24051	-0.215524	0.173526	-1.24203	0.214226	Renal_dialysis	Vascular Density	36	54632
1.10967	-0.104061	0.0841372	-1.2368	0.216162	Neutropenia	Vascular Density	159	54509
1.10967	-0.104061	0.0841372	-1.2368	0.216162	Decreased_white_blood_cell_count	Vascular Density	159	54509
0.962676	0.0380383	0.0307651	1.23641	0.216306	Varicose_veins	Vascular Density	1223	53445
1.30894	-0.269221	0.217779	-1.23621	0.21638	Other_immunological_findings	Vascular Density	23	54645
1.36364	-0.31016	0.251254	-1.23445	0.217037	Subdural_hemorrhage	FD	14	54653
1.32353	-0.280302	0.22727	-1.23334	0.217448	Corneal_opacity_and_other_disorders_of_cornea	FD	18	54649
0.653396	0.425572	0.345959	1.23012	0.218651	Corns_and_callosities	FD	12	54655
0.871735	0.137269	0.111721	1.22868	0.219193	Other_disorders_of_tympanic_membrane	FD	101	54566
1.30493	-0.266152	0.217051	-1.22622	0.220116	Benign_neoplasm_of_bone_and_articular_cartilage	Vascular Density	23	54645
0.683319	0.380794	0.310783	1.22527	0.220473	Wegener_s_granulomatosis	Vascular Density	12	54656
1.2817	-0.24819	0.202653	-1.2247	0.220687	Effects_radiation_NOS	FD	23	54644
0.770445	0.260787	0.213079	1.2239	0.220991	Generalized_convulsive_epilepsy	FD	30	54637
0.640903	0.444877	0.363752	1.22302	0.221321	Hypertrophy_of_salivary_gland	Vascular Density	9	54659
1.18188	-0.167103	0.136641	-1.22293	0.221356	Preeclampsia_and_eclampsia	FD	65	29872
0.606851	0.499472	0.408864	1.22161	0.221855	Symptoms_of_the_muscles	FD	9	54658
1.03439	-0.0338109	0.0277225	-1.21962	0.222609	Gastrointestinal_hemorrhage	FD	1484	53183
1.70574	-0.534002	0.437978	-1.21924	0.222752	Acute_cystitis	Vascular Density	6	54662
1.10846	-0.102976	0.0846052	-1.21713	0.223554	Epistaxis_or_throat_hemorrhage	FD	144	54523
1.24204	-0.216752	0.178315	-1.21556	0.224152	Respiratory_insufficiency	Vascular Density	35	54633
1.07133	-0.0688969	0.0567292	-1.21449	0.224561	Epilepsy_recurrent_seizures_convulsions	Vascular Density	339	54329
1.51464	-0.415178	0.342216	-1.2132	0.225052	Peripheral_retinal_degenerations	Vascular Density	9	54659
1.58313	-0.459403	0.378949	-1.21231	0.225394	Postablative_ovarian_failure	FD	6	29931
1.11013	-0.104475	0.086217	-1.21176	0.225603	Peripheral_vascular_disease	Vascular Density	153	54515
1.08203	-0.0788376	0.0652763	-1.20775	0.227143	Ganglion_and_cyst_of_synovium_tendon_and_bursa	FD	256	54411
0.784698	0.242456	0.201042	1.206	0.227817	Other_conditions_or_status_of_the_mother_complicating_pregnancy_childbirth_or_the_puerperium	Vascular Density	27	29910
0.910226	0.0940623	0.0781551	1.20353	0.22877	Inflammation_of_eyelids	Vascular Density	183	54485
1.09034	-0.0864934	0.0718763	-1.20337	0.228835	Lump_or_mass_in_breast	FD	218	54449
0.736507	0.305837	0.254299	1.20267	0.229105	Temporomandibular_joint_disorder_unspecified	Vascular Density	18	54650
0.736507	0.305837	0.254299	1.20267	0.229105	Temporomandibular_joint_disorders	Vascular Density	18	54650
0.612232	0.490644	0.407981	1.20261	0.229126	Erythematosquamous_dermatosis	Vascular Density	7	54661
0.893226	0.112916	0.093928	1.20215	0.229305	Osteoarthrosis_NOS	Vascular Density	134	54534
1.11938	-0.112773	0.0938717	-1.20135	0.229615	Ptosis_of_eyelid	FD	118	54549
0.758011	0.277057	0.230647	1.20122	0.229666	Viral_hepatitis_B	Vascular Density	23	54645
1.37738	-0.320186	0.266564	-1.20116	0.22969	Other_conditions_of_brain_NOS	Vascular Density	15	54653
1.0937	-0.0895631	0.0746075	-1.20046	0.229962	Chronic_sinusitis	Vascular Density	197	54471
0.67534	0.392539	0.327231	1.19958	0.230303	Primary_angle_closure_glaucoma	Vascular Density	11	54657
1.33904	-0.291956	0.243849	-1.19728	0.231197	Benign_neoplasm_of_thyroid_glands	FD	16	54651
0.874149	0.134504	0.112396	1.19669	0.231426	Acute_gastritis	FD	95	54572
1.3912	-0.330165	0.276343	-1.19477	0.232178	Congenital_deformities_of_feet	FD	12	54655
0.787141	0.239348	0.200371	1.19452	0.232274	Chronic_inflammatory_pelvic_disease	FD	36	29901
1.46933	-0.384806	0.32221	-1.19427	0.232372	Acute_reaction_to_stress	FD	9	54658
1.34823	-0.298793	0.250578	-1.19241	0.233099	Gram_positive_septicemia	Vascular Density	17	54651
0.840321	0.173971	0.146251	1.18954	0.234226	Bronchiectasis	Vascular Density	54	54614
1.36488	-0.311064	0.261731	-1.18849	0.234641	Benign_neoplasm_of_thyroid_glands	Vascular Density	16	54652
1.15908	-0.147625	0.124435	-1.18636	0.235479	Primary_intrinsic_cardiomyopathies	FD	63	54604
1.15908	-0.147625	0.124435	-1.18636	0.235479	Cardiomyopathy	FD	63	54604
1.63555	-0.491981	0.414812	-1.18603	0.235609	Mastodynia	FD	5	54662
1.16491	-0.152647	0.128897	-1.18426	0.236311	Benign_neoplasm_of_brain_cranial_nerves_meninges	FD	62	54605
1.1303	-0.122482	0.103471	-1.18373	0.236519	Disorders_of_lacrimal_system	Vascular Density	107	54561
1.25919	-0.230466	0.194737	-1.18347	0.236621	Fracture_of_ankle_and_foot	Vascular Density	28	54640
0.946009	0.0555037	0.0469434	1.18235	0.237065	Hallux_valgus_Bunion_	FD	542	54125
1.66825	-0.511773	0.432846	-1.18234	0.237069	Abnormal_weight_gain	Vascular Density	6	54662
1.03512	-0.0345169	0.029197	-1.18221	0.237123	Diverticulosis	FD	1293	53374
1.03512	-0.0345169	0.029197	-1.18221	0.237123	Diverticulosis_and_diverticulitis	FD	1293	53374
1.26464	-0.23479	0.198686	-1.18171	0.23732	Multiple_myeloma	FD	23	54644
0.793342	0.2315	0.195923	1.18159	0.237369	Malignant_neoplasm_of_testis	Vascular Density	28	24703
1.71467	-0.53922	0.456985	-1.17995	0.238019	Intestinal_infection_due_to_protozoa	Vascular Density	5	54663
1.16675	-0.154225	0.131077	-1.1766	0.239357	Respiratory_failure_insufficiency_arrest	FD	57	54610
1.25969	-0.230868	0.196368	-1.17569	0.239719	Nontoxic_uninodular_goiter	Vascular Density	29	54639
1.16093	-0.149223	0.126991	-1.17507	0.239969	Benign_neoplasm_of_brain_and_other_parts_of_nervous_system	FD	64	54603
1.25971	-0.230885	0.196677	-1.17393	0.240423	Anemia_of_chronic_disease	Vascular Density	29	54639
1.19693	-0.179762	0.1534	-1.17185	0.241256	Diseases_of_the_salivary_glands	FD	42	54625
0.958116	0.0427863	0.0365166	1.1717	0.241319	Cholelithiasis	Vascular Density	866	53802
1.06019	-0.0584446	0.0498915	-1.17144	0.241424	Superficial_cellulitis_and_abscess	Vascular Density	446	54222
0.868092	0.141457	0.12076	1.17139	0.24144	Dysuria	Vascular Density	78	54590
0.806057	0.215601	0.184173	1.17064	0.241742	Diseases_of_lips	Vascular Density	34	54634
0.917776	0.0858022	0.0733199	1.17025	0.241902	Other_disorders_of_male_genital_organs	FD	218	24512
1.23705	-0.212726	0.181863	-1.1697	0.242121	Opiates_and_related_narcotics_causing_adverse_effects_in_therapeutic_use	FD	30	54637
1.22737	-0.204877	0.175357	-1.16834	0.24267	Myopia	FD	31	54636
1.43685	-0.362453	0.311364	-1.16408	0.244391	Atherosclerosis_of_renal_artery	FD	9	54658
0.954187	0.0468957	0.0403117	1.16333	0.244696	Acquired_foot_deformities	Vascular Density	729	53939
1.19022	-0.17414	0.149797	-1.16251	0.245029	Peritonitis_and_retroperitoneal_infections	Vascular Density	49	54619
1.64344	-0.496789	0.42758	-1.16186	0.245291	Myasthenia_gravis	Vascular Density	6	54662
1.40361	-0.339047	0.292099	-1.16072	0.245754	Cancer_of_stomach	Vascular Density	13	54655
0.810498	0.210107	0.181132	1.15996	0.246064	Other_signs_and_symptoms_in_breast	FD	41	54626
0.757824	0.277305	0.239064	1.15996	0.246065	Open_wound_of_ear	Vascular Density	20	54648
0.790825	0.234679	0.202366	1.15968	0.246181	Memory_loss	FD	31	54636
0.673045	0.395944	0.341481	1.15949	0.246257	Polydipsia	Vascular Density	10	54658
1.28462	-0.250461	0.216488	-1.15693	0.247303	Hyperventilation	Vascular Density	23	54645
1.1679	-0.155204	0.134266	-1.15594	0.247704	Other_disorders_of_liver	Vascular Density	62	54606
1.47862	-0.391107	0.338357	-1.1559	0.247721	Rheumatism_unspecified_and_fibrositis	Vascular Density	9	54659
1.17457	-0.160899	0.13929	-1.15514	0.248035	Emphysema	FD	50	54617
0.798694	0.224777	0.195507	1.14971	0.250262	Anorexia	Vascular Density	30	54638
1.11582	-0.10959	0.0953768	-1.14902	0.250549	Acute_pancreatitis	FD	115	54552
1.14138	-0.132234	0.115143	-1.14844	0.250788	Chronic_bronchitis	FD	76	54591
0.884655	0.122558	0.106763	1.14794	0.250991	Actinic_keratosis	Vascular Density	100	54568
0.964073	0.0365881	0.0318943	1.14717	0.251312	Other_arthropathies	Vascular Density	1151	53517
1.16009	-0.148497	0.129558	-1.14618	0.251719	Retinal_detachment_with_retinal_defect	FD	59	54608
0.83711	0.1778	0.155578	1.14284	0.253106	Epilepsy	FD	54	54613
1.09915	-0.0945406	0.0828114	-1.14164	0.253604	Calculus_of_bile_duct	FD	156	54511
0.732026	0.31194	0.273573	1.14024	0.254186	Other_specified_erythematous_conditions	FD	19	54648
0.788161	0.238053	0.208838	1.1399	0.25433	Anorexia	FD	30	54637
1.15704	-0.145863	0.128137	-1.13834	0.254981	Other_disorders_of_liver	FD	62	54605
0.871421	0.13763	0.120919	1.1382	0.255039	Schizophrenia_and_other_psychotic_disorders	FD	88	54579
0.809984	0.21074	0.185222	1.13777	0.255217	Paroxysmal_ventricular_tachycardia	Vascular Density	34	54634
0.578201	0.547834	0.481571	1.1376	0.255289	Viral_pneumonia	Vascular Density	5	54663
1.10561	-0.100399	0.0882695	-1.13741	0.255366	Abnormal_results_of_function_study_of_liver	FD	136	54531
0.765599	0.267097	0.234959	1.13678	0.25563	Fracture_of_vertebral_column_without_mention_of_spinal_cord_injury	FD	24	54643
1.2377	-0.213254	0.187597	-1.13677	0.255635	Kidney_replaced_by_transpant	FD	28	54639
1.24511	-0.219223	0.192871	-1.13664	0.255691	Dentofacial_anomalies_including_malocclusion	FD	28	54639
0.512417	0.668617	0.589172	1.13484	0.256441	Deficiency_of_humoral_immunity	FD	5	54662
1.30796	-0.268466	0.23679	-1.13378	0.256889	Uveitis_noninfectious_or_NOS	FD	17	54650
1.08867	-0.0849539	0.0750854	-1.13143	0.257874	Other_diseases_of_the_teeth_and_supporting_structures	FD	191	54476
0.598986	0.512517	0.453141	1.13103	0.258041	Toxic_effect_of_venom	FD	7	54660
1.1575	-0.146259	0.129405	-1.13024	0.258375	Subarachnoid_hemorrhage	FD	62	54605
0.964565	0.0360785	0.0319385	1.12962	0.258635	Arthropathy_NOS	Vascular Density	1148	53520
1.14356	-0.134146	0.118786	-1.12931	0.258766	Degenerative_disease_of_the_spinal_cord	FD	75	54592
0.658007	0.41854	0.370689	1.12909	0.258862	Giant_cell_arteritis	Vascular Density	9	54659
0.852533	0.159543	0.141318	1.12897	0.258912	Chronic_cystitis	Vascular Density	59	54609
0.949175	0.052162	0.0462206	1.12854	0.25909	Inflammatory_diseases_of_female_pelvic_organs	Vascular Density	538	29399
1.04575	-0.0447343	0.0396557	-1.12807	0.259291	Circulatory_disease_NEC	FD	697	53970
1.66816	-0.51172	0.453878	-1.12744	0.259556	Mastodynia	Vascular Density	5	54663
1.31251	-0.271943	0.241214	-1.12739	0.259576	Hidradenitis	Vascular Density	18	54650
0.606045	0.5008	0.445069	1.12522	0.260496	Toxic_erythema	Vascular Density	6	54662
1.09318	-0.0890865	0.0792752	-1.12376	0.261114	Antepartum_hemorrhage_abruptio_placentae_and_placenta_previa	FD	209	29728
1.05838	-0.0567388	0.0504926	-1.12371	0.261138	Septal_Deviations_Turbinate_Hypertrophy	FD	439	54228
1.24251	-0.217134	0.19327	-1.12347	0.261236	Chronic_pulmonary_heart_disease	FD	26	54641
1.3178	-0.275962	0.245884	-1.12233	0.261723	Other_conditions_of_brain	Vascular Density	18	54650
1.41899	-0.349945	0.311853	-1.12215	0.2618	Myeloid_leukemia_acute	Vascular Density	11	54657
1.54041	-0.432049	0.385561	-1.12057	0.262469	Dissociative_disorder	FD	6	54661
1.08158	-0.0784211	0.0700205	-1.11997	0.262725	Noninflammatory_disorders_of_cervix	FD	236	29701
1.23355	-0.209896	0.187549	-1.11915	0.263075	Respiratory_abnormalities	Vascular Density	31	54637
0.63848	0.448664	0.402591	1.11444	0.265089	Juvenile_osteochondrosis	Vascular Density	7	54661
0.929079	0.0735615	0.0661896	1.11138	0.266407	Pain_and_other_symptoms_associated_with_female_genital_organs	FD	298	29639
0.759782	0.274724	0.247284	1.11096	0.266583	Allergic_reaction_to_food	Vascular Density	19	54649
1.14039	-0.131367	0.118557	-1.10805	0.267841	Other_chronic_nonalcoholic_liver_disease	FD	73	54594
1.06323	-0.0613087	0.0554103	-1.10645	0.268531	Obesity	Vascular Density	365	54303
1.52608	-0.422703	0.382307	-1.10566	0.268872	Rupture_of_tendon_nontraumatic	Vascular Density	7	54661
1.05684	-0.0552793	0.0500707	-1.10402	0.269583	Pneumonia	FD	437	54230
1.70601	-0.534155	0.48385	-1.10397	0.269607	Other_vitamin_B12_deficiency_anemia	Vascular Density	5	54663
1.19364	-0.177006	0.160368	-1.10375	0.269703	Pelvic_inflammatory_disease_NOS	FD	43	29894
0.783047	0.244563	0.221673	1.10326	0.269915	Chronic_glomerulonephritis_NOS	Vascular Density	25	54643
1.05821	-0.0565763	0.0513376	-1.10205	0.270442	Unstable_angina_intermediate_coronary_syndrome_	FD	403	54264
0.966646	0.0339227	0.0307955	1.10155	0.270657	Hemorrhage_of_rectum_and_anus	Vascular Density	1214	53454
0.518821	0.656197	0.595726	1.10151	0.270676	Spinal_cord_injury_without_evidence_of_spinal_bone_injury	FD	5	54662
1.17014	-0.157121	0.142711	-1.10097	0.270909	Heart_valve_replaced	FD	48	54619
0.671916	0.397622	0.361178	1.1009	0.270939	Fluid_overload	Vascular Density	9	54659
0.950834	0.0504153	0.0458053	1.10064	0.271051	Lipoma_of_skin_and_subcutaneous_tissue	Vascular Density	544	54124
0.908274	0.096209	0.0874307	1.1004	0.271157	Malaise_and_fatigue	Vascular Density	147	54521
1.0281	-0.0277101	0.0251826	-1.10036	0.271174	Hypercholesterolemia	FD	1776	52891
0.849992	0.162528	0.14773	1.10017	0.271259	Poisoning_by_anticonvulsants_and_anti_Parkinsonism_drugs	Vascular Density	50	54618
0.834865	0.180486	0.164333	1.09829	0.272077	Other_acute_and_subacute_forms_of_ischemic_heart_disease	FD	45	54622
1.1988	-0.181318	0.165113	-1.09814	0.272143	Respiratory_insufficiency	FD	35	54632
1.54788	-0.436886	0.39838	-1.09666	0.272791	Major_puerperal_infection	FD	6	29931
1.40537	-0.340299	0.310629	-1.09551	0.273292	Other_disorders_of_lipoid_metabolism	FD	9	54658
0.580351	0.544122	0.496762	1.09534	0.273369	Urethritis_and_urethral_syndrome	FD	6	54661
1.50799	-0.41078	0.375999	-1.0925	0.274613	Adrenal_hyperfunction	Vascular Density	8	54660
1.11618	-0.109912	0.10064	-1.09213	0.274777	Chronic_tonsillitis_and_adenoiditis	FD	114	54553
0.762945	0.27057	0.247772	1.09201	0.274829	Chronic_interstitial_cystitis	Vascular Density	19	54649
1.14062	-0.13157	0.120607	-1.0909	0.275317	Disorders_of_mineral_metabolism	FD	70	54597
1.23603	-0.211903	0.194818	-1.0877	0.276729	Peptic_ulcer_site_unspecified	Vascular Density	28	54640
0.918573	0.0849342	0.0781099	1.08737	0.276874	Diseases_of_the_larynx_and_vocal_cords	Vascular Density	186	54482
0.941777	0.0599871	0.0552073	1.08658	0.277223	Enthesopathy	FD	381	54286
1.06023	-0.0584884	0.0539681	-1.08376	0.278472	Overweight_obesity_and_other_hyperalimentation	Vascular Density	385	54283
1.17648	-0.162527	0.149997	-1.08353	0.278572	Chronic_prostatitis	FD	41	24689
1.22913	-0.206307	0.190403	-1.08352	0.278576	Systemic_lupus_erythematosus	FD	29	54638
1.25997	-0.231089	0.213539	-1.08219	0.279169	Primary_pulmonary_hypertension	Vascular Density	24	54644
0.861035	0.14962	0.138437	1.08078	0.279794	Nonspecific_abnormal_findings_in_stool_contents	FD	63	54604
0.892921	0.113257	0.105129	1.07732	0.281336	Periapical_abscess	Vascular Density	102	54566
0.761682	0.272226	0.25321	1.0751	0.282329	Atrophy_of_female_genital_tract	Vascular Density	19	29918
0.813667	0.206204	0.191948	1.07427	0.282703	Glomerulonephritis	Vascular Density	33	54635
1.30436	-0.265711	0.247347	-1.07425	0.282713	Other_CNS_infection_and_poliomyelitis	FD	15	54652
1.22102	-0.199682	0.185992	-1.07361	0.283	Diplopia_and_disorders_of_binocular_vision	Vascular Density	31	54637
1.13193	-0.123926	0.115499	-1.07297	0.283287	Hypertensive_chronic_kidney_disease	Vascular Density	84	54584
1.03324	-0.0326988	0.030501	-1.07206	0.283695	Functional_digestive_disorders	Vascular Density	1237	53431
0.699215	0.357797	0.335063	1.06785	0.285587	Transient_mental_disorders_due_to_conditions_classified_elsewhere	FD	14	54653
1.14247	-0.133195	0.124755	-1.06764	0.285681	Pericarditis	FD	65	54602
1.16071	-0.149033	0.140075	-1.06395	0.28735	Cervicalgia	Vascular Density	56	54612
0.699569	0.357291	0.336558	1.0616	0.288416	Benign_neoplasm_of_eye	Vascular Density	10	54658
1.19392	-0.177238	0.167535	-1.05792	0.290093	Lupus_localized_and_systemic_	FD	38	54629
0.980055	0.0201469	0.0190648	1.05676	0.290623	Abdominal_hernia	Vascular Density	3356	51312
1.15889	-0.147461	0.139948	-1.05369	0.292026	Benign_neoplasm_of_other_endocrine_glands_and_related_structures	FD	53	54614
0.933495	0.0688202	0.0653553	1.05302	0.292334	Acute_appendicitis	Vascular Density	259	54409
1.3126	-0.272007	0.258439	-1.0525	0.29257	Lack_of_coordination	Vascular Density	16	54652
0.846773	0.166323	0.158035	1.05245	0.292595	Pain	FD	51	54616
1.1991	-0.181575	0.1726	-1.052	0.2928	Liver_abscess_and_sequelae_of_chronic_liver_disease	FD	33	54634
1.31277	-0.272136	0.259063	-1.05046	0.293506	Otalgia	FD	15	54652
0.958771	0.0421026	0.0401048	1.04981	0.293804	Skin_cancer	FD	707	53960
0.959901	0.0409247	0.0389876	1.04968	0.293863	Genital_prolapse	FD	789	29148
1.31654	-0.27501	0.262033	-1.04952	0.293937	Poisoning_by_other_anti_infectives	Vascular Density	17	54651
0.696776	0.361291	0.344583	1.04849	0.294415	Traumatic_cataract	Vascular Density	10	54658
1.09162	-0.0876657	0.0836478	-1.04803	0.294623	Degeneration_of_intervertebral_disc	FD	155	54512
0.922798	0.080345	0.0766729	1.04789	0.294688	Pain_in_joint	Vascular Density	192	54476
1.07036	-0.0679958	0.0650021	-1.04606	0.295535	Abnormality_of_organs_and_soft_tissues_of_pelvis_complicating_pregnancy_childbirth_or_the_puerperium	Vascular Density	256	29681
0.779369	0.24927	0.238811	1.0438	0.296578	Polycythemia_vera	FD	22	54645
0.876754	0.131529	0.12632	1.04124	0.297764	Hydronephrosis	FD	79	54588
0.943338	0.0583304	0.0560973	1.03981	0.29843	Intervertebral_disc_disorders	Vascular Density	356	54312
1.09618	-0.091828	0.0883429	-1.03945	0.298596	Acute_upper_respiratory_infections_of_multiple_or_unspecified_sites	FD	140	54527
0.934657	0.0675754	0.0650192	1.03931	0.298658	Nasal_polyps	Vascular Density	264	54404
0.800755	0.222201	0.213821	1.03919	0.298715	Adjustment_reaction	Vascular Density	24	54644
1.62866	-0.487756	0.469733	-1.03837	0.299099	Adverse_effects_of_antibacterials_not_penicillins_	Vascular Density	5	54663
1.25683	-0.22859	0.220608	-1.03618	0.300118	Otorrhea	FD	20	54647
0.540669	0.614948	0.593504	1.03613	0.30014	Infertility_male	FD	5	24725
0.759359	0.275281	0.266136	1.03436	0.300966	Arteritis_NOS	Vascular Density	16	54652
1.02536	-0.0250422	0.0242284	-1.03359	0.301329	Hyperlipidemia	FD	1932	52735
1.09219	-0.0881834	0.0854824	-1.0316	0.302261	Erythematous_conditions	FD	150	54517
1.30789	-0.268416	0.260683	-1.02966	0.303167	Impaired_fasting_glucose	Vascular Density	16	54652
1.07414	-0.0715231	0.0695083	-1.02899	0.303487	Fever_of_unknown_origin	Vascular Density	232	54436
1.26643	-0.236199	0.229616	-1.02867	0.303634	Diseases_of_spleen	Vascular Density	20	54648
1.19179	-0.175454	0.170587	-1.02853	0.3037	Vitamin_deficiency	Vascular Density	38	54630
1.21913	-0.19814	0.192755	-1.02793	0.30398	Acute_posthemorrhagic_anemia	FD	28	54639
1.09772	-0.093234	0.0907202	-1.02771	0.304087	Inflammatory_diseases_of_prostate	FD	121	24609
1.33757	-0.290857	0.283243	-1.02688	0.304475	Neural_tube_defects	Vascular Density	13	54655
1.48934	-0.398333	0.38792	-1.02684	0.304494	Malignant_neoplasm_of_retroperitoneum_and_peritoneum	Vascular Density	7	54661
1.26571	-0.235632	0.230003	-1.02447	0.305612	Fracture_of_clavicle_or_scapula	Vascular Density	19	54649
0.692611	0.367287	0.359034	1.02299	0.306315	Althete_s_foot	FD	11	54656
1.05626	-0.0547375	0.0536221	-1.0208	0.307349	Unstable_angina_intermediate_coronary_syndrome_	Vascular Density	403	54265
0.794536	0.229997	0.225703	1.01903	0.308191	Spinal_stenosis	FD	25	54642
1.06992	-0.0675829	0.0663355	-1.0188	0.308296	Ganglion_and_cyst_of_synovium_tendon_and_bursa	Vascular Density	256	54412
1.3954	-0.33318	0.327376	-1.01773	0.308807	Glucocorticoid_deficiency	Vascular Density	10	54658
1.3954	-0.33318	0.327376	-1.01773	0.308807	Adrenal_hypofunction	Vascular Density	10	54658
1.15906	-0.147612	0.145138	-1.01704	0.309134	Acute_pharyngitis	FD	50	54617
0.770159	0.261159	0.256952	1.01637	0.309452	Von_willebrand_s_disease	Vascular Density	17	54651
1.20852	-0.189393	0.186563	-1.01517	0.310024	Certain_early_complications_of_trauma_or_procedure	FD	29	54638
1.27972	-0.246642	0.243357	-1.0135	0.310821	Lack_of_coordination	FD	16	54651
1.04077	-0.0399615	0.039526	-1.01102	0.312008	Other_disorders_of_circulatory_system	FD	704	53963
0.926523	0.0763167	0.075496	1.01087	0.312078	Anxiety_disorders	FD	215	54452
0.748359	0.289872	0.2868	1.01071	0.312154	Migrain_with_aura	FD	17	54650
0.954844	0.0462071	0.0457295	1.01044	0.312283	Other_non_epithelial_cancer_of_skin	Vascular Density	544	54124
0.942705	0.059002	0.0583999	1.01031	0.312347	Uterine_Uterovaginal_prolapse	Vascular Density	347	29590
0.925775	0.0771245	0.0763884	1.00964	0.312669	Paroxysmal_tachycardia_unspecified	FD	200	54467
1.39366	-0.331933	0.328831	-1.00943	0.312767	Complication_of_colostomy_or_enterostomy	Vascular Density	10	54658
0.771159	0.259861	0.257983	1.00728	0.3138	Personal_history_of_diseases_of_blood_and_blood_forming_organs	FD	20	54647
1.18635	-0.17088	0.169677	-1.00709	0.313892	Abnormality_of_gait	FD	35	54632
0.792036	0.233149	0.231629	1.00656	0.314146	Manlignant_and_unknown_neoplasms_of_brain_and_nervous_system	Vascular Density	21	54647
1.17464	-0.160958	0.160025	-1.00583	0.314499	Osteoporosis_NOS	FD	39	54628
1.17464	-0.160958	0.160025	-1.00583	0.314499	Osteoporosis	FD	39	54628
1.07938	-0.0763875	0.0759899	-1.00523	0.314785	Other_diseases_of_the_teeth_and_supporting_structures	Vascular Density	191	54477
0.775678	0.254018	0.252735	1.00508	0.31486	Vascular_insufficiency_of_intestine	FD	20	54647
1.37994	-0.322041	0.320702	-1.00417	0.315295	Disorders_of_the_autonomic_nervous_system	FD	9	54658
1.1469	-0.137067	0.136638	-1.00314	0.315794	Cervicalgia	FD	56	54611
1.03073	-0.0302663	0.0301963	-1.00232	0.31619	Diverticulosis	Vascular Density	1293	53375
1.03073	-0.0302663	0.0301963	-1.00232	0.31619	Diverticulosis_and_diverticulitis	Vascular Density	1293	53375
1.24948	-0.22273	0.222531	-1.00089	0.316879	Osteopenia_or_other_disorder_of_bone_and_cartilage	Vascular Density	22	54646
0.826742	0.190263	0.190515	0.998677	0.317951	Fracture_of_tibia_and_fibula	FD	35	54632
0.893779	0.112296	0.112527	0.997948	0.318305	Pelvic_inflammatory_disease_PID_	Vascular Density	88	29849
0.581435	0.542255	0.543393	0.997906	0.318325	Paraproteinemia	FD	5	54662
1.06114	-0.0593451	0.0594948	-0.997484	0.31853	Retention_of_urine	FD	296	54371
0.874733	0.133836	0.134235	0.997029	0.318751	Disorders_of_conjunctiva	Vascular Density	66	54602
1.06145	-0.0596319	0.0598715	-0.995998	0.319251	Irritable_Bowel_Syndrome	FD	312	54355
1.03012	-0.0296754	0.0298366	-0.994597	0.319932	Osteoarthrosis	FD	1245	53422
0.877155	0.131072	0.131823	0.994298	0.320078	Schizophrenia	FD	74	54593
0.761263	0.272776	0.275563	0.989886	0.32223	Carcinoma_in_situ_of_skin	Vascular Density	15	54653
1.04273	-0.0418435	0.0422736	-0.989826	0.322259	Nausea_and_vomiting	FD	639	54028
0.853086	0.158895	0.160702	0.98876	0.322781	Femoral_hernia	FD	49	54618
1.23869	-0.214057	0.216682	-0.987884	0.323209	Hyperpotassemia	Vascular Density	23	54645
0.814771	0.204848	0.207425	0.987578	0.323359	Atherosclerosis_of_the_extremities	FD	28	54639
1.35109	-0.300912	0.305192	-0.985977	0.324144	Disorders_of_carbohydrate_transport_and_metabolism	FD	10	54657
1.21313	-0.193201	0.195983	-0.985808	0.324228	Asthma_with_exacerbation	FD	27	54640
0.571997	0.558621	0.567341	0.984631	0.324805	Abnormal_results_of_function_study_of_kidney	FD	5	54662
0.820567	0.19776	0.200851	0.98461	0.324816	Inflammatory_diseases_of_uterus_except_cervix	FD	33	29904
1.1551	-0.144185	0.146689	-0.982934	0.32564	Congenital_anomalies_of_urinary_system	Vascular Density	51	54617
1.25255	-0.225185	0.229153	-0.982683	0.325763	Secondary_malignant_neoplasm_of_digestive_systems	Vascular Density	22	54646
0.96806	0.0324611	0.0331154	0.98024	0.326967	Anal_and_rectal_conditions	FD	1073	53594
1.53028	-0.425454	0.43429	-0.979654	0.327257	Folate_deficiency_anemia	Vascular Density	6	54662
0.944078	0.0575466	0.0587786	0.979039	0.327561	Appendicitis	Vascular Density	321	54347
0.878633	0.129388	0.132481	0.976657	0.328739	Other_specified_benign_mammary_dysplasias	Vascular Density	67	29870
0.845842	0.167423	0.172179	0.972376	0.330864	Arterial_embolism_and_thrombosis	Vascular Density	39	54629
0.815532	0.203915	0.209929	0.971351	0.331374	Sicca_syndrome	Vascular Density	28	54640
1.23567	-0.21161	0.217905	-0.971113	0.331492	Hydrocephalus	Vascular Density	23	54645
0.963838	0.0368317	0.0379491	0.970556	0.331769	Noninflammatory_female_genital_disorders	Vascular Density	808	29129
1.11746	-0.111062	0.114955	-0.96613	0.333979	Infection_inflammation_of_internal_prosthetic_device_implant_and_graft	FD	80	54587
1.22638	-0.204065	0.211301	-0.965756	0.334167	Ankylosing_spondylitis	FD	22	54645
1.35488	-0.303712	0.31539	-0.962974	0.33556	Other_specified_diseases_of_the_salivary_glands	Vascular Density	11	54657
1.2295	-0.206608	0.215003	-0.960956	0.336574	Effects_radiation_NOS	Vascular Density	23	54645
1.29471	-0.258285	0.269207	-0.959426	0.337344	Complication_of_amputation_stump	FD	13	54654
0.824292	0.19323	0.201548	0.958728	0.337696	Anaphylactic_shock_NOS	FD	32	54635
1.05143	-0.0501481	0.0523123	-0.95863	0.337745	Other_disorders_of_eyelids	Vascular Density	417	54251
1.42559	-0.354586	0.369969	-0.958418	0.337852	Amblyopia	FD	6	54661
1.07395	-0.0713402	0.0745288	-0.957217	0.338458	Rheumatic_disease_of_the_heart_valves	Vascular Density	204	54464
1.26534	-0.235341	0.246028	-0.95656	0.338789	Hepatomegaly	FD	16	54651
1.09557	-0.0912723	0.0954828	-0.955903	0.339121	Mood_disorders	Vascular Density	118	54550
1.10769	-0.102274	0.107007	-0.955771	0.339188	Coagulation_defects	FD	95	54572
1.02949	-0.0290616	0.0304161	-0.955465	0.339343	Cardiac_dysrhythmias	FD	1191	53476
0.735536	0.307156	0.321745	0.954655	0.339752	Somatoform_disorder	FD	14	54653
0.69084	0.369847	0.387762	0.953799	0.340185	Congenital_anomaly_of_gallbladder_bile_ducts_liver_pancreas	FD	9	54658
0.883244	0.124154	0.130225	0.953376	0.3404	Ingrowing_nail	FD	75	54592
1.40028	-0.336674	0.353487	-0.952437	0.340875	Intracranial_hemorrhage_injury_	FD	7	54660
0.798123	0.225492	0.236833	0.952116	0.341038	Personal_history_of_diseases_of_blood_and_blood_forming_organs	Vascular Density	20	54648
0.626517	0.467579	0.491348	0.951625	0.341287	Heart_transplant_surgery	FD	6	54661
1.15343	-0.14274	0.150072	-0.951142	0.341532	Malignant_neoplasm_of_ovary_and_other_uterine_adnexa	Vascular Density	51	29886
1.13716	-0.128536	0.135422	-0.949147	0.342546	Congenital_coagulation_defects	FD	58	54609
1.10118	-0.0963802	0.101631	-0.948334	0.342959	Fracture_of_lower_limb	FD	103	54564
1.08148	-0.0783341	0.082642	-0.947872	0.343194	Colon_cancer	FD	152	54515
1.02321	-0.0229404	0.024213	-0.947442	0.343414	Disorders_of_lipoid_metabolism	FD	1937	52730
1.12322	-0.116203	0.122677	-0.947222	0.343526	Esophageal_bleeding_varices_hemorrhage_	Vascular Density	74	54594
0.83741	0.177441	0.187492	0.946394	0.343948	Paroxysmal_ventricular_tachycardia	FD	34	54633
1.11515	-0.10899	0.115166	-0.946376	0.343957	Bipolar	Vascular Density	81	54587
1.19841	-0.180996	0.191336	-0.945961	0.344168	Ovarian_dysfunction	FD	32	29905
0.917156	0.0864778	0.0915784	0.944303	0.345015	Cough	Vascular Density	135	54533
0.742476	0.297764	0.315531	0.943693	0.345327	Nevus_non_neoplastic	FD	14	54653
1.29949	-0.261974	0.277638	-0.943584	0.345382	Neural_tube_defects	FD	13	54654
1.24966	-0.222869	0.236357	-0.942933	0.345715	Disorders_of_sweat_glands	Vascular Density	19	54649
0.637411	0.450341	0.47801	0.942116	0.346133	Other_heart_block	Vascular Density	5	54663
1.34628	-0.297346	0.315741	-0.94174	0.346326	Other_nondiabetic_retinopathy	Vascular Density	11	54657
1.22596	-0.203721	0.216369	-0.941546	0.346425	Abdominal_aortic_aneurysm	FD	19	54648
0.781096	0.247057	0.262421	0.941451	0.346474	Migrain_with_aura	Vascular Density	17	54651
1.21354	-0.193542	0.20573	-0.940758	0.346829	Chronic_pulmonary_heart_disease	Vascular Density	26	54642
1.09318	-0.0890893	0.0947199	-0.940556	0.346932	Cancer_of_bladder	Vascular Density	125	54543
0.842041	0.171927	0.183307	0.937916	0.348288	Infection_of_the_eye	FD	38	54629
1.43272	-0.359574	0.383639	-0.937273	0.348618	Cancer_of_intrathoracic_organs	FD	6	54661
1.36365	-0.310168	0.330956	-0.937188	0.348662	Disorders_of_protein_plasma_amino_acid_transport_and_metabolism	Vascular Density	10	54658
0.781	0.24718	0.264452	0.934686	0.34995	Toxic_effect_of_non_ethyl_alcohol_and_petroleum_and_other_solvents	Vascular Density	16	54652
1.09219	-0.088182	0.0943549	-0.934578	0.350006	Psoriasis	FD	119	54548
1.09219	-0.088182	0.0943549	-0.934578	0.350006	Psoriasis_and_related_disorders	FD	119	54548
1.10342	-0.0984168	0.105308	-0.934562	0.350014	Benign_neoplasm_of_ovary	FD	100	29837
0.824434	0.193058	0.206618	0.934372	0.350112	IntEthnicityrebral_hemorrhage	Vascular Density	27	54641
1.08635	-0.0828233	0.0886543	-0.934228	0.350187	Other_specified_cardiac_dysrhythmias	FD	131	54536
1.16363	-0.151544	0.162394	-0.933188	0.350723	Hypopotassemia	FD	38	54629
1.17546	-0.161659	0.17329	-0.932883	0.35088	Cholesteatoma	FD	35	54632
0.846166	0.16704	0.179131	0.932502	0.351077	Gout	FD	37	54630
0.868402	0.141101	0.151387	0.932051	0.35131	Psychogenic_and_somatoform_disorders	Vascular Density	50	54618
1.02949	-0.0290616	0.0311888	-0.931797	0.351442	Cardiac_dysrhythmias	Vascular Density	1191	53477
0.820389	0.197976	0.2125	0.931654	0.351516	Adverse_effects_of_sedatives_or_other_central_nervous_system_depressants_and_anesthetics	Vascular Density	25	54643
1.12651	-0.119122	0.128072	-0.930123	0.352307	Obstructive_chronic_bronchitis	FD	62	54605
0.842028	0.171942	0.184912	0.929858	0.352445	Other_forms_of_chronic_heart_disease	Vascular Density	33	54635
1.2202	-0.199016	0.214049	-0.929769	0.352491	Congenital_anomalies_of_limbs	FD	22	54645
1.24095	-0.215877	0.232489	-0.92855	0.353123	Symptoms_involving_respiratory_system_and_other_chest_symptoms	Vascular Density	20	54648
1.14531	-0.135671	0.146301	-0.927342	0.353749	Other_dyschromia	Vascular Density	52	54616
1.07417	-0.0715527	0.0771607	-0.92732	0.35376	Acute_and_chronic_tonsillitis	FD	199	54468
0.940352	0.0615005	0.0665506	0.924117	0.355426	Disorders_of_uterus_NEC	FD	272	29665
1.16957	-0.15664	0.169678	-0.92316	0.355924	Other_abnormal_glucose	FD	38	54629
1.17843	-0.164186	0.177934	-0.922739	0.356143	Sickle_cell_anemia	FD	39	54628
0.839285	0.175205	0.190052	0.921878	0.356592	Varicose_veins_of_lower_extremity_symptomtic	Vascular Density	32	54636
0.821676	0.19641	0.213116	0.921609	0.356733	Other_venous_embolism_and_thrombosis	Vascular Density	25	54643
1.12981	-0.122045	0.132496	-0.921121	0.356987	Primary_intrinsic_cardiomyopathies	Vascular Density	63	54605
1.12981	-0.122045	0.132496	-0.921121	0.356987	Cardiomyopathy	Vascular Density	63	54605
0.770113	0.261218	0.283618	0.921019	0.357041	Nevus_non_neoplastic	Vascular Density	14	54654
1.30925	-0.269457	0.292606	-0.920889	0.357108	Chronic_lymphocytic_thyroiditis	Vascular Density	13	54655
1.27923	-0.246262	0.267517	-0.920547	0.357287	Nephrotic_syndrome_without_mention_of_glomerulonephritis	Vascular Density	15	54653
0.801132	0.221729	0.240954	0.920214	0.357461	Adjustment_reaction	FD	24	54643
1.51218	-0.413555	0.449879	-0.919258	0.357961	Corneal_degenerations	Vascular Density	5	54663
1.26461	-0.234764	0.255437	-0.919067	0.358061	Aplastic_anemia	Vascular Density	17	54651
1.23162	-0.208332	0.226819	-0.918493	0.358361	Gangrene	Vascular Density	21	54647
1.2269	-0.204487	0.222696	-0.918233	0.358497	Chondrocalcinosis	Vascular Density	22	54646
1.25278	-0.225369	0.245575	-0.917717	0.358767	Cirrhosis_of_liver_without_mention_of_alcohol	Vascular Density	18	54650
1.17228	-0.158949	0.173231	-0.917556	0.358851	Other_and_unspecified_coagulation_defects	FD	35	54632
1.22101	-0.199675	0.21768	-0.917287	0.358992	Crystal_arthropathies	Vascular Density	23	54645
1.13646	-0.127918	0.139528	-0.916793	0.359251	Respiratory_failure_insufficiency_arrest	Vascular Density	57	54611
1.324	-0.280658	0.306131	-0.916792	0.359252	Other_infectious_and_parasitic_diseases	FD	10	54657
0.811992	0.208265	0.227497	0.915463	0.359949	Cancer_of_bone_and_connective_tissue	FD	25	54642
1.32259	-0.279593	0.305707	-0.914577	0.360414	Dementias	FD	9	54658
1.08295	-0.0796931	0.0871946	-0.913969	0.360733	Colon_cancer	Vascular Density	152	54516
0.673383	0.395441	0.432664	0.913968	0.360734	Nerve_plexus_lesions	FD	8	54659
0.863607	0.146638	0.160499	0.913633	0.36091	Sleep_disorders	Vascular Density	44	54624
0.812058	0.208184	0.228116	0.912625	0.36144	Otosclerosis	FD	26	54641
1.09565	-0.091345	0.10011	-0.912444	0.361535	Periodontitis_acute_or_chronic_	FD	113	54554
0.856237	0.155208	0.170484	0.910391	0.362616	Aneurysm_and_dissection_of_heart	Vascular Density	40	54628
1.19119	-0.174949	0.19291	-0.906896	0.364462	Dentofacial_anomalies_including_malocclusion	Vascular Density	28	54640
1.05162	-0.0503303	0.0555301	-0.906361	0.364745	Other_abnormal_blood_chemistry	Vascular Density	364	54304
0.935064	0.0671404	0.0741137	0.90591	0.364983	Pelvic_peritoneal_adhesions_female_postoperative_postinfection_	Vascular Density	206	29731
0.929672	0.072924	0.0804996	0.905893	0.364993	Migraine	Vascular Density	175	54493
1.26665	-0.236373	0.261105	-0.905282	0.365316	Abnormal_serum_enzyme_levels	Vascular Density	16	54652
0.759099	0.275623	0.30539	0.902528	0.366777	Conjunctivitis_infectious	FD	15	54652
1.06927	-0.0669734	0.0746439	-0.89724	0.369591	Chronic_sinusitis	FD	197	54470
1.04907	-0.0479073	0.0535087	-0.895317	0.370617	Back_pain	FD	393	54274
1.26793	-0.237384	0.265272	-0.894871	0.370856	Aseptic_necrosis_of_bone	FD	14	54653
1.18843	-0.172632	0.192985	-0.894535	0.371036	Cardiac_arrest_and_ventricular_fibrillation	Vascular Density	29	54639
1.20506	-0.186528	0.208759	-0.893507	0.371585	Benign_neoplasm_of_bone_and_articular_cartilage	FD	23	54644
0.626636	0.46739	0.523107	0.893487	0.371596	Contracture_of_tendon_sheath_	Vascular Density	5	54663
0.665378	0.4074	0.456902	0.891658	0.372576	Other_hereditary_hemolytic_anemias	FD	7	54660
1.08552	-0.0820546	0.0920373	-0.891537	0.372641	Transient_cerebral_ischemia	FD	122	54545
1.21246	-0.192649	0.216241	-0.890897	0.372984	Tension_headache	FD	22	54645
1.143	-0.13366	0.150212	-0.889809	0.373568	Epiphora	Vascular Density	51	54617
0.687375	0.374876	0.422728	0.886801	0.375186	Acute_pericarditis	FD	8	54659
0.80789	0.213329	0.240862	0.885691	0.375784	Cerebral_degeneration_unspecified	FD	22	54645
1.059	-0.0573242	0.0647743	-0.884984	0.376165	Other_disorders_of_intestine	FD	260	54407
1.32019	-0.277778	0.314098	-0.884369	0.376497	Peripheral_retinal_degenerations	FD	9	54658
0.956899	0.0440576	0.0498189	0.884356	0.376504	Early_or_threatened_labor_hemorrhage_in_early_pregnancy	Vascular Density	454	29483
1.37296	-0.31697	0.358585	-0.883945	0.376726	Respiratory_arrest	Vascular Density	8	54660
1.19264	-0.176168	0.199669	-0.882304	0.377613	Cardiac_arrest	Vascular Density	27	54641
1.03054	-0.0300794	0.0341069	-0.881914	0.377823	Other_peripheral_nerve_disorders	FD	982	53685
0.847148	0.16588	0.188107	0.881835	0.377866	Stricture_of_artery	FD	33	54634
0.870984	0.138131	0.156991	0.879867	0.378931	Swelling_mass_or_lump_in_head_and_neck_Space_occupying_lesion_intracranial_NOS_	FD	52	54615
0.83502	0.180299	0.205035	0.879356	0.379208	Cellulitis_and_abscess_of_face_neck	Vascular Density	27	54641
1.10623	-0.100956	0.114821	-0.879242	0.37927	Psoriasis_vulgaris	Vascular Density	84	54584
0.930871	0.0716348	0.0815112	0.878834	0.379491	Anxiety_disorder	Vascular Density	168	54500
1.06749	-0.0653086	0.0743364	-0.878555	0.379643	Pulmonary_heart_disease	Vascular Density	201	54467
1.42642	-0.35517	0.405516	-0.875848	0.381113	Hallucinations	Vascular Density	6	54662
0.786134	0.240628	0.275009	0.874984	0.381583	Conjunctivitis_infectious	Vascular Density	15	54653
0.723276	0.323964	0.370368	0.874708	0.381733	Stiffness_of_joint	FD	10	54657
1.07298	-0.0704358	0.0805374	-0.874572	0.381807	Dislocation	FD	172	54495
1.25581	-0.227784	0.261287	-0.871778	0.383329	Chronic_thyroiditis	FD	15	54652
1.03348	-0.0329296	0.0377787	-0.871646	0.383402	Osteoarthrosis_localized_primary	Vascular Density	815	53853
1.21024	-0.19082	0.219671	-0.868661	0.385033	Intestinal_infection_due_to_C_difficile	FD	20	54647
1.37114	-0.31564	0.363787	-0.86765	0.385586	Intestinal_disaccharidase_deficiencies_and_disaccharide_malabsorption	FD	7	54660
0.928423	0.0742676	0.0856023	0.86759	0.385619	Degeneration_of_intervertebral_disc	Vascular Density	155	54513
1.39382	-0.332051	0.383492	-0.865861	0.386566	Sensorineural_hearing_loss	FD	6	54661
0.925782	0.0771168	0.089073	0.86577	0.386616	Synovitis_and_tenosynovitis	Vascular Density	147	54521
1.10037	-0.0956479	0.110575	-0.865001	0.387038	Cyst_or_abscess_of_Bartholin_s_gland	Vascular Density	92	29845
0.967071	0.0334834	0.0387447	0.864205	0.387475	Hypothyroidism_NOS	Vascular Density	784	53884
1.16974	-0.156784	0.181441	-0.864102	0.387532	Ovarian_dysfunction	Vascular Density	32	29905
1.23224	-0.208835	0.241709	-0.863994	0.387591	Abdominal_aortic_aneurysm	Vascular Density	19	54649
1.08197	-0.078785	0.0912808	-0.863106	0.388079	Abnormal_results_of_function_study_of_liver	Vascular Density	136	54532
0.816032	0.203301	0.235921	0.861735	0.388833	Salicylates_causing_adverse_effects_in_therapeutic_use	FD	23	54644
1.21468	-0.194484	0.226109	-0.860132	0.389716	Chronic_fatigue_syndrome	FD	20	54647
1.21453	-0.194357	0.226008	-0.859954	0.389815	Osteoarthrosis_localized_secondary	Vascular Density	22	54646
0.687301	0.374983	0.436602	0.858866	0.390414	Toxic_effect_of_other_gases_fumes_or_vapors	Vascular Density	6	54662
1.39654	-0.333995	0.389331	-0.857869	0.390965	Secondary_malignancy_of_brain_spine	FD	6	54661
0.936431	0.0656795	0.0766498	0.856878	0.391512	Symptoms_involving_head_and_neck	Vascular Density	191	54477
1.16742	-0.154796	0.180855	-0.855913	0.392046	Venous_cerebrovascular_complications_embolism_in_pregnancy_and_the_puerperium	FD	37	29900
1.18346	-0.168444	0.196834	-0.855764	0.392128	Polycystic_ovaries	Vascular Density	27	29910
0.88034	0.127447	0.149263	0.853841	0.393193	Congestive_heart_failure_CHF_NOS	Vascular Density	51	54617
1.11857	-0.112055	0.131242	-0.853804	0.393214	Mechanical_complication_of_unspecified_genitourinary_device_implant_and_graft	FD	63	54604
1.13072	-0.122856	0.143954	-0.853441	0.393415	Abnormal_glucose	FD	54	54613
1.17384	-0.160281	0.187842	-0.853276	0.393506	Vitamin_B_complex_deficiencies	FD	29	54638
1.12119	-0.114395	0.134143	-0.852779	0.393782	Dyschromia_and_Vitiligo	Vascular Density	62	54606
0.722945	0.324422	0.380503	0.852615	0.393873	Cancer_of_larynx	Vascular Density	8	54660
1.10712	-0.101765	0.119366	-0.852549	0.393909	Esophageal_bleeding_varices_hemorrhage_	FD	74	54593
1.0342	-0.0336234	0.039522	-0.850751	0.394907	Bacterial_infection_NOS	FD	718	53949
1.06184	-0.0600016	0.0705307	-0.850716	0.394927	Disorders_of_tooth_development	Vascular Density	213	54455
0.850508	0.161922	0.190483	0.850058	0.395293	Anaphylactic_shock_NOS	Vascular Density	32	54636
0.834996	0.180328	0.212748	0.847611	0.396655	Vaginitis_and_vulvovaginitis	FD	30	29907
1.17963	-0.1652	0.194914	-0.847553	0.396687	Postinflammatory_pulmonary_fibrosis	FD	26	54641
1.19591	-0.178909	0.211503	-0.845893	0.397613	Dermatitis_due_to_solar_radiation	FD	22	54645
0.972358	0.0280308	0.0331573	0.84539	0.397893	Cholelithiasis_and_cholecystitis	Vascular Density	1055	53613
1.41462	-0.346863	0.410998	-0.843953	0.398696	Cancer_of_intrathoracic_organs	Vascular Density	6	54662
1.06197	-0.0601274	0.0712956	-0.843354	0.399031	Abnormal_findings_on_mammogram_or_breast_exam	Vascular Density	225	54443
1.11523	-0.109065	0.129368	-0.843057	0.399196	Other_disorders_of_gallbladder	Vascular Density	66	54602
0.838245	0.176445	0.209422	0.842531	0.399491	Cardiac_shunt_heart_septal_defect	FD	29	54638
1.24095	-0.21588	0.256358	-0.842101	0.399731	Male_infertility_and_abnormal_spermatozoa	FD	14	24716
1.07569	-0.0729634	0.0869322	-0.839314	0.401293	Erythematous_conditions	Vascular Density	150	54518
0.623971	0.471651	0.5639	0.836409	0.402925	Dysplasia_of_female_genital_organs	FD	5	29932
0.870477	0.138714	0.165849	0.836392	0.402935	Poisoning_allergy_of_sulfonamides	Vascular Density	42	54626
0.903587	0.101383	0.121297	0.835823	0.403254	Diseases_of_the_jaws	Vascular Density	76	54592
1.06889	-0.0666244	0.079772	-0.835186	0.403613	Irregular_menstrual_cycle	FD	181	29756
0.825331	0.19197	0.230003	0.834642	0.403919	Polycythemia_vera	Vascular Density	22	54646
1.21923	-0.198222	0.237744	-0.833763	0.404414	Gram_positive_septicemia	FD	17	54650
0.812579	0.207542	0.249454	0.831986	0.405417	Congenital_anomalies_of_intestine	Vascular Density	18	54650
0.877107	0.131126	0.157817	0.830878	0.406043	Psychogenic_and_somatoform_disorders	FD	50	54617
1.41626	-0.348023	0.418862	-0.830876	0.406044	Unspecified_osteomyelitis	FD	5	54662
0.76954	0.261962	0.315693	0.8298	0.406652	Glossitis	FD	13	54654
0.798434	0.225103	0.27168	0.828559	0.407354	Open_wound_of_lip_and_mouth	Vascular Density	15	54653
0.923089	0.0800301	0.0966261	0.828245	0.407532	Breast_conditions_congenital_or_relating_to_hormones	Vascular Density	123	54545
1.34442	-0.295961	0.357337	-0.82824	0.407535	Pancreatic_cancer	FD	7	54660
0.798024	0.225617	0.272457	0.828083	0.407623	Temporomandibular_joint_disorder_unspecified	FD	18	54649
0.798024	0.225617	0.272457	0.828083	0.407623	Temporomandibular_joint_disorders	FD	18	54649
1.02446	-0.0241617	0.0292255	-0.826732	0.408389	Other_symptoms_disorders_or_the_urinary_system	FD	1340	53327
1.12117	-0.11437	0.138369	-0.826556	0.408489	Altered_mental_status	Vascular Density	57	54611
1.07665	-0.0738572	0.0896392	-0.823939	0.409974	Visual_disturbances	FD	138	54529
1.44355	-0.367107	0.445739	-0.823592	0.410172	Occlusion_of_cerebral_arteries_with_cerebral_infarction	Vascular Density	5	54663
0.658641	0.417577	0.507179	0.823332	0.410319	Psychosis	FD	6	54661
1.13419	-0.125919	0.153249	-0.821664	0.411268	Malignant_neoplasm_of_ovary	Vascular Density	49	29888
0.887197	0.119688	0.145767	0.821094	0.411593	Swelling_mass_or_lump_in_head_and_neck_Space_occupying_lesion_intracranial_NOS_	Vascular Density	52	54616
0.870609	0.138562	0.168799	0.82087	0.41172	Postmenopausal_atrophic_vaginitis	Vascular Density	42	29895
1.3748	-0.318311	0.387866	-0.820673	0.411833	Astigmatism	FD	6	54661
1.13302	-0.124884	0.152452	-0.819168	0.412691	Cancer_within_the_respiratory_system	Vascular Density	48	54620
1.37819	-0.320768	0.391668	-0.81898	0.412798	Cyst_of_the_salivary_gland	FD	6	54661
0.720918	0.327229	0.399672	0.818745	0.412932	Chronic_laryngitis	FD	8	54659
1.10257	-0.0976456	0.119382	-0.817926	0.4134	Aphasia_speech_disturbance	Vascular Density	76	54592
1.26709	-0.236724	0.28946	-0.817815	0.413463	Cutaneous_lupus_erythematosus	FD	12	54655
0.92192	0.0812968	0.0994606	0.817377	0.413713	Other_abnormality_of_urination	FD	117	54550
0.962573	0.0381449	0.0466809	0.817141	0.413848	Hallux_valgus_Bunion_	Vascular Density	542	54126
0.9452	0.056359	0.0689724	0.817123	0.413858	Open_wounds_of_head_neck_and_trunk	Vascular Density	230	54438
1.26287	-0.233391	0.285671	-0.816991	0.413933	Muscular_dystrophies_and_other_myopathies	Vascular Density	13	54655
0.9449	0.0566765	0.0693978	0.81669	0.414105	Diseases_of_the_oral_soft_tissues_excluding_lesions_specific_for_gingiva_and_tongue	FD	243	54424
0.953382	0.0477395	0.0584607	0.816609	0.414152	Other_upper_respiratory_disease	FD	343	54324
0.924687	0.0783005	0.0959392	0.816147	0.414416	Heartburn	Vascular Density	127	54541
1.1693	-0.156404	0.19171	-0.815838	0.414593	Throat_pain	FD	28	54639
1.17325	-0.159775	0.196222	-0.814256	0.415498	Acute_posthemorrhagic_anemia	Vascular Density	28	54640
0.863609	0.146636	0.180236	0.813574	0.415889	Cancer_of_other_male_genital_organs	FD	39	24691
0.890001	0.116533	0.143251	0.813484	0.415941	Other_disorders_of_biliary_tract	Vascular Density	56	54612
1.05787	-0.0562579	0.0691752	-0.813267	0.416065	Other_disorders_of_urethra_and_urinary_tract	Vascular Density	234	54434
1.01976	-0.0195695	0.0240802	-0.812682	0.416401	Ischemic_Heart_Disease	FD	1967	52700
1.14166	-0.132485	0.16339	-0.810853	0.41745	Cancer_of_bronchus_lung	Vascular Density	42	54626
0.698286	0.359127	0.442969	0.810727	0.417522	Pneumoconiosis	Vascular Density	6	54662
1.0479	-0.0467911	0.0577723	-0.809921	0.417985	Chronic_airway_obstruction	FD	321	54346
0.945978	0.0555355	0.068586	0.80972	0.418101	Diseases_of_the_oral_soft_tissues_excluding_lesions_specific_for_gingiva_and_tongue	Vascular Density	243	54425
1.07108	-0.0686646	0.0848557	-0.809193	0.418404	Cerebral_ischemia	FD	145	54522
1.18309	-0.168128	0.207859	-0.808855	0.418598	Anomalies_of_tooth_position_malocclusion	Vascular Density	24	54644
0.954345	0.04673	0.0578549	0.807711	0.419257	Appendiceal_conditions	Vascular Density	331	54337
1.10223	-0.0973368	0.120563	-0.80735	0.419465	Degenerative_disease_of_the_spinal_cord	Vascular Density	75	54593
1.21393	-0.193861	0.240163	-0.807205	0.419548	Abnormal_serum_enzyme_levels	FD	16	54651
1.11251	-0.10662	0.132123	-0.806976	0.419681	Cancer_of_kidney_and_renal_pelvis	FD	58	54609
0.963074	0.0376246	0.0466484	0.806557	0.419922	Other_headache_syndromes	Vascular Density	517	54151
1.04676	-0.0457012	0.0567062	-0.80593	0.420283	Hemorrhage_during_pregnancy_childbirth_and_postpartum	FD	435	29502
1.31806	-0.276163	0.342713	-0.805813	0.420351	Generalized_anxiety_disorder	Vascular Density	9	54659
0.911664	0.0924842	0.11487	0.805118	0.420752	Perforation_of_tympanic_membrane	Vascular Density	85	54583
0.911051	0.0931562	0.115829	0.804258	0.421248	Contusion	Vascular Density	82	54586
0.727294	0.318425	0.39646	0.803172	0.421875	Infantile_cerebral_palsy	Vascular Density	7	54661
1.06848	-0.0662391	0.0826433	-0.801506	0.422839	Neurological_disorders	Vascular Density	160	54508
0.90157	0.103618	0.129674	0.799062	0.424254	Viral_warts_HPV	FD	74	54593
1.28361	-0.249677	0.31291	-0.797918	0.424918	Type_2_diabetes_with_ketoacidosis	FD	10	54657
0.803899	0.218282	0.273608	0.797789	0.424993	Arteritis_NOS	FD	16	54651
0.723651	0.323446	0.405434	0.797776	0.425	Disorders_involving_the_immune_mechanism	FD	9	54658
1.30121	-0.263294	0.33059	-0.796438	0.425778	Pneumonitis_due_to_inhalation_of_food_or_vomitus	Vascular Density	10	54658
0.908046	0.0964598	0.121195	0.795907	0.426086	Cholelithiasis_with_acute_cholecystitis	Vascular Density	79	54589
0.764196	0.26893	0.338233	0.795105	0.426552	Pallor_and_flushing	Vascular Density	10	54658
0.970324	0.0301256	0.0379112	0.794635	0.426826	Hypothyroidism	Vascular Density	819	53849
1.17344	-0.159936	0.201557	-0.793504	0.427484	Systemic_lupus_erythematosus	Vascular Density	29	54639
0.840145	0.174181	0.219566	0.793294	0.427607	Ulcerative_colitis_chronic_	FD	27	54640
0.810932	0.209571	0.264195	0.793246	0.427635	Allergic_reaction_to_food	FD	19	54648
0.830368	0.185886	0.234393	0.793054	0.427746	Arterial_embolism_and_thrombosis_of_lower_extremity_artery	FD	22	54645
0.719706	0.328913	0.414962	0.792632	0.427992	Symptoms_involving_cardiovascular_system	FD	8	54659
0.924178	0.0788506	0.0996683	0.79113	0.428868	Otitis_media	FD	121	54546
1.14406	-0.134585	0.170246	-0.790533	0.429217	Personality_disorders	Vascular Density	36	54632
0.753927	0.28246	0.357718	0.789616	0.429752	Obsessive_compulsive_disorders	FD	11	54656
1.14799	-0.13801	0.174961	-0.788804	0.430226	Lupus_localized_and_systemic_	Vascular Density	38	54630
1.02404	-0.0237538	0.0301423	-0.788054	0.430665	Coronary_atherosclerosis	FD	1218	53449
1.16669	-0.154171	0.195689	-0.787837	0.430792	Premenopausal_menorrhagia	Vascular Density	29	29908
0.791534	0.233783	0.297015	0.787106	0.43122	Other_congenital_musculoskeletal_anomalies	FD	15	54652
1.24798	-0.221524	0.281785	-0.786147	0.431781	Fracture_of_patella	FD	12	54655
1.14259	-0.133294	0.169899	-0.784549	0.432718	Cancer_of_mouth	Vascular Density	38	54630
1.11095	-0.105216	0.134202	-0.784008	0.433036	Ulceration_of_the_lower_GI_tract	Vascular Density	62	54606
0.879739	0.128129	0.163681	0.782801	0.433744	Derangement_of_joint_non_traumatic	Vascular Density	42	54626
1.34362	-0.295366	0.377615	-0.782187	0.434105	Circadian_rhythm_sleep_disorder	Vascular Density	8	54660
0.872325	0.136593	0.17469	0.781917	0.434263	Poisoning_allergy_of_sulfonamides	FD	42	54625
0.840446	0.173823	0.222509	0.781196	0.434687	Salicylates_causing_adverse_effects_in_therapeutic_use	Vascular Density	23	54645
1.19305	-0.176511	0.226221	-0.780263	0.435236	Proteinuria	Vascular Density	21	54647
0.795629	0.228622	0.293745	0.7783	0.436392	Influenza	FD	16	54651
1.26796	-0.237413	0.305058	-0.778254	0.436419	Congenital_deformities_of_feet	Vascular Density	12	54656
1.17559	-0.161774	0.208211	-0.776971	0.437176	Myeloid_leukemia	FD	23	54644
1.17776	-0.163614	0.210782	-0.776225	0.437616	Chondrocalcinosis	FD	22	54645
1.06591	-0.0638254	0.0823607	-0.774949	0.43837	Seborrheic_keratosis	Vascular Density	165	54503
1.18127	-0.166589	0.214985	-0.774888	0.438406	Hyperventilation	FD	23	54644
0.882278	0.125249	0.16168	0.774671	0.438534	Noninflammatory_disorders_of_ovary_fallopian_tube_and_broad_ligament	FD	51	29886
1.09612	-0.0917809	0.118481	-0.774648	0.438548	Abnormal_movement	Vascular Density	78	54590
1.22999	-0.207006	0.267664	-0.773379	0.439298	Coma	FD	14	54653
0.808666	0.212369	0.274625	0.773305	0.439342	Paralysis_spasm_of_vocal_cords_or_larynx	Vascular Density	15	54653
0.903399	0.101591	0.131478	0.772682	0.439711	Congenital_anomalies_of_genital_organs	Vascular Density	64	54604
1.11067	-0.104963	0.135958	-0.772029	0.440097	Malignant_neoplasm_of_kidney_except_pelvis	FD	55	54612
1.33115	-0.286042	0.370646	-0.771739	0.440269	Abnormal_mammogram	FD	7	54660
1.08875	-0.08503	0.110187	-0.771685	0.440301	Cardiac_congenital_anomalies	FD	86	54581
0.909513	0.0948464	0.122946	0.771447	0.440442	Cholelithiasis_with_acute_cholecystitis	FD	79	54588
1.10858	-0.103084	0.133665	-0.771206	0.440585	Candidiasis	FD	62	54605
0.882412	0.125097	0.162474	0.769949	0.44133	Poisoning_by_anticonvulsants_and_anti_Parkinsonism_drugs	FD	50	54617
1.08158	-0.0784235	0.102191	-0.767421	0.442831	Chronic_liver_disease_and_cirrhosis	Vascular Density	107	54561
0.668778	0.402303	0.524611	0.76686	0.443165	Polycythemia_secondary	FD	5	54662
1.09101	-0.0871032	0.113753	-0.765724	0.443841	Cardiac_congenital_anomalies	Vascular Density	86	54582
0.869882	0.139398	0.182138	0.765344	0.444067	Neoplasm_of_uncertain_behavior_of_skin	Vascular Density	35	54633
1.04178	-0.0409284	0.0534932	-0.765114	0.444204	Complications_of_labor_and_delivery_NEC	FD	488	29449
1.14325	-0.133873	0.175184	-0.76418	0.44476	Gram_negative_septicemia	Vascular Density	35	54633
0.810778	0.209761	0.274664	0.7637	0.445046	Leukoplakia_of_oral_mucosa	FD	17	54650
1.1993	-0.181738	0.238403	-0.762312	0.445874	Intestinal_infection_due_to_C_difficile	Vascular Density	20	54648
1.06686	-0.064724	0.0849994	-0.761464	0.44638	Noninflammatory_disorders_of_vulva_and_perineum	Vascular Density	156	29781
0.775502	0.254245	0.334407	0.760285	0.447084	Valvular_heart_disease_heart_chambers	FD	12	54655
1.05502	-0.0535577	0.0704452	-0.760275	0.44709	Dizziness_and_giddiness_Light_headedness_and_vertigo_	FD	223	54444
0.982865	0.017283	0.0227423	0.759952	0.447283	Diseases_of_esophagus	FD	2284	52383
1.22479	-0.202768	0.266876	-0.759786	0.447382	Visual_field_defects	Vascular Density	15	54653
0.926351	0.076502	0.100696	0.759735	0.447413	Hypertrophy_of_breast_Gynecomastia_	Vascular Density	113	54555
1.31277	-0.272137	0.358356	-0.759403	0.447611	Glycosuria_or_Acetonuria	Vascular Density	8	54660
1.10481	-0.0996726	0.131261	-0.759346	0.447646	Other_diseases_of_blood_and_blood_forming_organs	Vascular Density	65	54603
0.750074	0.287583	0.378912	0.758972	0.44787	Corneal_ulcer	Vascular Density	8	54660
1.11465	-0.108543	0.143072	-0.758655	0.448059	Fracture_of_hand_or_wrist	Vascular Density	52	54616
0.778645	0.2502	0.329976	0.758238	0.448308	Antisocial_borderline_personality_disorder	FD	14	54653
1.05616	-0.0546405	0.072247	-0.756301	0.449469	Disturbances_in_tooth_eruption	Vascular Density	203	54465
0.893496	0.112613	0.148984	0.755873	0.449725	Noninflammatory_disorders_of_ovary_fallopian_tube_and_broad_ligament	Vascular Density	51	29886
1.36093	-0.30817	0.408024	-0.755274	0.450085	Abnormal_mammogram	Vascular Density	7	54661
0.686582	0.37603	0.498416	0.75445	0.450579	Postlaminectomy_syndrome	FD	6	54661
0.700754	0.355598	0.471564	0.754083	0.450799	Deficiency_of_humoral_immunity	Vascular Density	5	54663
0.955844	0.0451606	0.0600879	0.751575	0.452307	Other_hypertrophic_and_atrophic_conditions_of_skin	Vascular Density	314	54354
1.39307	-0.331512	0.441653	-0.750617	0.452883	Other_persistent_mental_disorders_due_to_conditions_classified_elsewhere	FD	5	54662
0.843339	0.170387	0.227013	0.750558	0.452919	Encephalitis	FD	25	54642
1.18206	-0.167263	0.222971	-0.750155	0.453161	Herpes_zoster	Vascular Density	22	54646
1.02625	-0.0259116	0.0345667	-0.749612	0.453488	Excessive_or_frequent_menstruation	FD	1069	28868
0.948497	0.0528766	0.070619	0.748759	0.454003	Ventral_hernia	Vascular Density	227	54441
1.38492	-0.325643	0.435348	-0.748006	0.454457	Non_proliferative_glomerulonephritis	Vascular Density	6	54662
1.16888	-0.156045	0.20888	-0.747053	0.455032	Primary_thrombocytopenia	Vascular Density	25	54643
0.955309	0.0457203	0.0612054	0.746997	0.455065	Appendicitis	FD	321	54346
1.04913	-0.0479658	0.0643053	-0.745907	0.455724	Alcoholism	FD	266	54401
1.16652	-0.154026	0.206617	-0.745464	0.455991	Crystal_arthropathies	FD	23	54644
0.933071	0.069274	0.0930543	0.744448	0.456606	Osteoarthrosis_NOS	FD	134	54533
1.20472	-0.186248	0.250289	-0.74413	0.456798	Second_degree_AV_block	FD	15	54652
1.33076	-0.285752	0.38403	-0.744086	0.456825	Intracranial_hemorrhage_injury_	Vascular Density	7	54661
0.825546	0.191711	0.257755	0.74377	0.457016	Balanoposthitis	Vascular Density	17	24714
0.80717	0.214221	0.288487	0.742568	0.457743	Male_infertility_and_abnormal_spermatozoa	Vascular Density	14	24717
1.21897	-0.198007	0.266741	-0.742317	0.457895	Poisoning_by_agents_primarily_affecting_the_cardiovascular_system	Vascular Density	15	54653
1.10061	-0.095868	0.129306	-0.741403	0.458449	Rhesus_isoimmunization_in_pregnancy	Vascular Density	62	29875
1.14397	-0.134503	0.181642	-0.740484	0.459007	Liver_abscess_and_sequelae_of_chronic_liver_disease	Vascular Density	33	54635
1.03953	-0.0387648	0.0524297	-0.739367	0.459684	Other_complications_of_pregnancy_NEC	FD	515	29422
0.711641	0.340182	0.460132	0.739314	0.459717	Immunity_deficiency	FD	7	54660
0.732235	0.311653	0.421608	0.739202	0.459785	Corneal_ulcer	FD	8	54659
0.690866	0.36981	0.500381	0.739057	0.459873	Herpes_zoster_with_nervous_system_complications	Vascular Density	5	54663
1.11709	-0.110728	0.149859	-0.738884	0.459977	Other_cerebral_degenerations	FD	47	54620
0.947408	0.0540251	0.073185	0.738199	0.460394	Inflammation_of_the_eye	Vascular Density	209	54459
1.12349	-0.116436	0.157811	-0.737821	0.460624	Respiratory_failure	Vascular Density	45	54623
0.910173	0.0941207	0.127751	0.736752	0.461273	Other_local_infections_of_skin_and_subcutaneous_tissue	FD	73	54594
1.26027	-0.231327	0.3141	-0.736476	0.461441	Pneumonitis_due_to_inhalation_of_food_or_vomitus	FD	10	54657
0.755381	0.280533	0.381549	0.735249	0.462188	Impaction_of_intestine	FD	9	54658
0.891958	0.114336	0.155545	0.735069	0.462297	Secondary_hypothyroidism	FD	50	54617
0.910187	0.094105	0.128042	0.734952	0.462369	Diseases_of_the_jaws	FD	76	54591
0.722715	0.32474	0.442008	0.734693	0.462527	Juvenile_osteochondrosis	FD	7	54660
1.16617	-0.153724	0.210238	-0.73119	0.464663	Polycystic_ovaries	FD	27	29910
1.07809	-0.0751947	0.102912	-0.730671	0.46498	Rash_and_other_nonspecific_skin_eruption	Vascular Density	105	54563
0.913091	0.0909192	0.124515	0.730185	0.465277	Spondylosis_and_allied_disorders	Vascular Density	74	54594
0.798852	0.22458	0.308211	0.728654	0.466213	Erythema_nodosum	Vascular Density	12	54656
1.04173	-0.0408789	0.0561599	-0.727903	0.466673	Dysphagia	FD	349	54318
0.964564	0.0360787	0.0495805	0.727681	0.466809	Prolapse_of_vaginal_walls	Vascular Density	486	29451
1.21734	-0.196668	0.270553	-0.726909	0.467282	Disorders_of_bilirubin_excretion	FD	13	54654
0.840611	0.173626	0.239095	0.72618	0.467728	Other_conditions_or_status_of_the_mother_complicating_pregnancy_childbirth_or_the_puerperium	FD	27	29910
1.05396	-0.0525546	0.0724073	-0.72582	0.467949	Lump_or_mass_in_breast	Vascular Density	218	54450
1.05544	-0.0539589	0.0743558	-0.725684	0.468032	Urethral_stricture_not_specified_as_infectious_	Vascular Density	202	54466
0.834501	0.180922	0.250775	0.72145	0.470633	Malunion_and_nonunion_of_fracture	FD	20	54647
0.704489	0.350282	0.485672	0.721233	0.470766	Malignant_neoplasm_of_liver_primary	Vascular Density	5	54663
0.965086	0.0355379	0.0493465	0.72017	0.47142	Anal_and_rectal_polyp	FD	467	54200
0.745533	0.293655	0.408208	0.719377	0.471909	Organic_or_persistent_insomnia	Vascular Density	7	54661
1.26363	-0.233988	0.325279	-0.719344	0.471929	Osteomyelitis	FD	9	54658
1.0995	-0.0948569	0.131983	-0.718708	0.472321	Benign_neoplasm_of_brain_and_other_parts_of_nervous_system	Vascular Density	64	54604
1.10745	-0.102064	0.142234	-0.717573	0.473021	Hereditary_hemolytic_anemias	FD	61	54606
1.09472	-0.0904988	0.126369	-0.716149	0.4739	Disorders_of_mineral_metabolism	Vascular Density	70	54598
1.22919	-0.206354	0.288407	-0.715498	0.474301	Phobia	Vascular Density	13	54655
1.11451	-0.108415	0.151685	-0.71474	0.47477	Heart_valve_replaced	Vascular Density	48	54620
1.2224	-0.200816	0.281029	-0.714573	0.474873	Subdural_hemorrhage	Vascular Density	14	54654
1.06959	-0.0672779	0.0943004	-0.713442	0.475572	Hematemesis	FD	123	54544
1.12352	-0.116469	0.163392	-0.712819	0.475958	Cyst_of_kidney_acquired	FD	38	54629
0.92932	0.0733018	0.103134	0.710745	0.477242	Malignant_neoplasm_of_rectum_rectosigmoid_junction_and_anus	FD	107	54560
1.05877	-0.0571118	0.0804294	-0.710086	0.477651	Seborrheic_keratosis	FD	165	54502
1.18381	-0.168739	0.237879	-0.709348	0.478109	Acute_periodontitis	FD	18	54649
0.770309	0.260963	0.367999	0.709142	0.478236	Small_kidney	Vascular Density	9	54659
1.03586	-0.0352317	0.0497028	-0.708848	0.478419	Other_symptoms_of_respiratory_system	FD	454	54213
1.24163	-0.216425	0.305526	-0.708369	0.478716	Disorders_of_protein_plasma_amino_acid_transport_and_metabolism	FD	10	54657
0.758391	0.276556	0.39054	0.708137	0.47886	Mineral_deficiency_NEC	Vascular Density	8	54660
0.959594	0.0412447	0.0582552	0.708	0.478945	Uterine_Uterovaginal_prolapse	FD	347	29590
0.973814	0.0265348	0.0375242	0.707139	0.47948	Unspecified_monoarthritis	Vascular Density	819	53849
1.33005	-0.285216	0.403512	-0.706835	0.479669	Cushing_s_syndrome	Vascular Density	7	54661
0.852189	0.159947	0.226887	0.704962	0.480834	Dermatitis_due_to_solar_radiation	Vascular Density	22	54646
1.19705	-0.179857	0.255699	-0.703396	0.481809	Benign_neoplasm_of_other_female_genital_organs	Vascular Density	17	29920
1.07978	-0.0767604	0.109449	-0.701333	0.483095	Carditis	FD	88	54579
1.06643	-0.0643162	0.0919505	-0.699465	0.484261	Bladder_neck_obstruction	Vascular Density	130	54538
1.28526	-0.25096	0.358868	-0.69931	0.484358	Congenital_factor_VIII_disorder	FD	7	54660
0.753879	0.282524	0.405594	0.696568	0.486073	Sexually_transmitted_infections_not_HIV_or_hepatitis_	Vascular Density	7	54661
1.06919	-0.0669051	0.0961072	-0.696151	0.486334	Transient_cerebral_ischemia	Vascular Density	122	54546
1.04863	-0.0474822	0.0683264	-0.694932	0.487098	Other_disorders_of_urethra_and_urinary_tract	FD	234	54433
1.10318	-0.0982014	0.141391	-0.69454	0.487344	Pruritus_and_related_conditions	FD	54	54613
1.16434	-0.152156	0.219454	-0.693339	0.488097	Premature_beats	Vascular Density	23	54645
0.899902	0.105469	0.152146	0.693209	0.488178	Labyrinthitis	Vascular Density	49	54619
1.13563	-0.127188	0.183526	-0.693025	0.488294	HIV_infection_symptomatic	Vascular Density	32	54636
1.12728	-0.119809	0.172937	-0.692788	0.488442	Hypoglycemia	Vascular Density	37	54631
0.900267	0.105064	0.151823	0.692017	0.488927	Secondary_hypothyroidism	Vascular Density	50	54618
0.956889	0.0440674	0.0636816	0.691996	0.48894	Bacterial_pneumonia	Vascular Density	276	54392
0.890672	0.115779	0.167429	0.691508	0.489247	Sarcoidosis	Vascular Density	41	54627
0.720478	0.32784	0.474215	0.691332	0.489357	Infectious_mononucleosis	Vascular Density	5	54663
1.30444	-0.265773	0.384518	-0.691184	0.48945	Other_disorders_of_neurohypophysis	FD	6	54661
1.04768	-0.0465815	0.0676432	-0.688635	0.491053	Cardiac_conduction_disorders	FD	229	54438
1.08422	-0.0808635	0.117506	-0.688164	0.491349	Ileostomy_status	Vascular Density	80	54588
0.864415	0.145702	0.21223	0.686532	0.492378	Lower_gastrointestinal_congenital_anomalies	FD	27	54640
1.07677	-0.0739633	0.107874	-0.685644	0.492937	Streptococcus_infection	FD	95	54572
1.0961	-0.0917622	0.134082	-0.684373	0.49374	Benign_neoplasm_of_brain_cranial_nerves_meninges	Vascular Density	62	54606
1.31496	-0.273809	0.400506	-0.683659	0.494191	Myoneural_disorders	Vascular Density	7	54661
1.11794	-0.111489	0.163243	-0.682962	0.494631	Diseases_of_the_salivary_glands	Vascular Density	42	54626
1.10165	-0.096809	0.142013	-0.68169	0.495435	Empyema_and_pneumothorax	Vascular Density	54	54614
0.824777	0.192642	0.282675	0.681497	0.495557	Cancer_of_brain_and_nervous_system	Vascular Density	14	54654
0.914234	0.0896687	0.131692	0.680898	0.495936	Acute_tonsillitis	Vascular Density	64	54604
1.06934	-0.0670433	0.0985875	-0.680039	0.49648	Peripheral_vascular_disease_unspecified	FD	106	54561
0.953558	0.0475552	0.0699736	0.679616	0.496748	Pneumococcal_pneumonia	Vascular Density	229	54439
1.12826	-0.120675	0.177868	-0.678451	0.497486	Other_derangement_of_joint	FD	34	54633
1.22727	-0.204793	0.301876	-0.6784	0.497518	Acute_laryngitis_and_tracheitis	FD	11	54656
0.847896	0.164997	0.243455	0.677731	0.497942	Fracture_of_ribs	FD	21	54646
1.0639	-0.0619413	0.0914259	-0.677503	0.498087	Gingival_and_periodontal_diseases	FD	136	54531
0.777321	0.251902	0.372042	0.67708	0.498355	Anatomical_abnormatilies_of_kidney_and_ureters	FD	10	54657
0.920569	0.082763	0.122609	0.675013	0.499667	Viral_warts_HPV	Vascular Density	74	54594
0.820488	0.197856	0.293368	0.674428	0.500039	Toxic_effect_of_non_ethyl_alcohol_and_petroleum_and_other_solvents	FD	16	54651
0.957532	0.0433957	0.0643743	0.674115	0.500238	Cholelithiasis_with_other_cholecystitis	FD	286	54381
1.18242	-0.167564	0.2492	-0.67241	0.501323	Benign_neoplasm_of_other_female_genital_organs	FD	17	29920
1.20387	-0.185541	0.276329	-0.671449	0.501934	Open_wound_of_foot_except_toe_s_alone	FD	13	54654
0.96233	0.0383974	0.0572728	0.67043	0.502584	Other_upper_respiratory_disease	Vascular Density	343	54325
1.18706	-0.171483	0.255909	-0.670095	0.502798	Leukoplakia_of_oral_mucosa	Vascular Density	17	54651
0.839712	0.174696	0.261396	0.668321	0.503929	Bronchopneumonia_and_lung_abscess	Vascular Density	17	54651
0.967505	0.0330343	0.0494944	0.667435	0.504494	Anal_and_rectal_polyp	Vascular Density	467	54201
1.21178	-0.192093	0.288404	-0.666055	0.505376	Cancer_of_liver_and_intrahepatic_bile_duct	FD	11	54656
1.1377	-0.12901	0.19376	-0.665823	0.505524	Peptic_ulcer_site_unspecified	FD	28	54639
1.01734	-0.0171924	0.0258254	-0.665716	0.505592	Asthma	FD	1761	52906
0.943287	0.0583849	0.0877129	0.665636	0.505644	Diffuse_diseases_of_connective_tissue	Vascular Density	153	54515
1.1833	-0.168308	0.252898	-0.665519	0.505719	Other_hemoglobinopathies	FD	18	54649
1.34187	-0.294068	0.443048	-0.663737	0.506858	Vitamin_D_deficiency	FD	5	54662
0.740359	0.300619	0.453138	0.663417	0.507063	Acute_cystitis	FD	6	54661
1.14691	-0.137074	0.206967	-0.662302	0.507777	Other_diseases_of_lung	Vascular Density	26	54642
0.856687	0.154682	0.233631	0.662079	0.507921	Other_and_unspecified_disorders_of_the_nervous_system	Vascular Density	21	54647
1.20503	-0.186507	0.281908	-0.661587	0.508236	Aseptic_necrosis_of_bone	Vascular Density	14	54654
0.788522	0.237595	0.35917	0.661512	0.508284	Impaction_of_intestine	Vascular Density	9	54659
0.902604	0.102472	0.155047	0.660906	0.508673	Other_cerebral_degenerations	Vascular Density	47	54621
0.976	0.0242926	0.0367645	0.660763	0.508764	Miscarriage_stillbirth	Vascular Density	872	29065
0.965817	0.0347808	0.0526591	0.660489	0.50894	Irregular_menstrual_bleeding	Vascular Density	406	29531
1.2644	-0.234602	0.355281	-0.660327	0.509044	Disorders_of_magnesium_metabolism	Vascular Density	9	54659
1.21769	-0.196955	0.298647	-0.659489	0.509582	Other_nondiabetic_retinopathy	FD	11	54656
1.05387	-0.0524673	0.0797012	-0.6583	0.510346	Missed_abortion_Hydatidiform_mole	FD	207	29730
1.20753	-0.188575	0.286565	-0.658051	0.510505	Acromegaly_and_gigantism	FD	12	54655
0.890757	0.115683	0.17589	0.657705	0.510728	Delirium_dementia_and_amnestic_and_other_cognitive_disorders	Vascular Density	37	54631
1.15171	-0.14125	0.21501	-0.656945	0.511216	Osteoarthrosis_localized_secondary	FD	22	54645
0.857808	0.153375	0.233493	0.656871	0.511264	Jaw_disease_NOS	Vascular Density	21	54647
1.22798	-0.205368	0.31305	-0.656022	0.51181	Myalgia_and_myositis_unspecified	Vascular Density	11	54657
1.18528	-0.169977	0.259274	-0.655588	0.512089	Uveitis_noninfectious_or_NOS	Vascular Density	17	54651
1.29988	-0.26227	0.400099	-0.655514	0.512137	Cancer_of_other_endocrine_glands	FD	6	54661
0.972496	0.0278889	0.0425698	0.655133	0.512382	Lipoma	FD	642	54025
1.06774	-0.0655406	0.100383	-0.652903	0.513819	Abnormal_findings_examination_of_lungs	FD	107	54560
0.856449	0.154961	0.237555	0.652313	0.514199	Malunion_and_nonunion_of_fracture	Vascular Density	20	54648
0.85939	0.151533	0.232795	0.650926	0.515094	Chronic_hepatitis	Vascular Density	21	54647
1.02885	-0.0284418	0.0437985	-0.649378	0.516094	Diseases_of_hair_and_hair_follicles	FD	594	54073
1.0515	-0.050215	0.0774367	-0.648465	0.516684	Other_disorders_of_testis	Vascular Density	179	24552
1.19469	-0.177884	0.274555	-0.647899	0.51705	Second_degree_AV_block	Vascular Density	15	54653
0.846031	0.1672	0.258379	0.647109	0.517561	Delirium_due_to_conditions_classified_elsewhere	Vascular Density	17	54651
1.18351	-0.168484	0.26123	-0.644963	0.518951	Breast_disorder_NOS	FD	15	54652
1.12701	-0.119571	0.185448	-0.644769	0.519077	Diplopia_and_disorders_of_binocular_vision	FD	31	54636
1.15533	-0.144387	0.223946	-0.644738	0.519097	Congenital_anomalies_of_limbs	Vascular Density	22	54646
0.980718	0.0194708	0.0301998	0.644732	0.519101	Noninfectious_gastroenteritis	FD	1298	53369
1.11233	-0.106459	0.165144	-0.644643	0.519158	Subjective_visual_disturbances	FD	40	54627
1.12272	-0.11575	0.179718	-0.644065	0.519533	Iron_deficiency_anemia_secondary_to_blood_loss_chronic_	FD	35	54632
1.20438	-0.185961	0.289113	-0.643212	0.520087	Benign_neoplasm_of_kidney_and_other_urinary_organs	FD	12	54655
0.93833	0.0636538	0.0989736	0.643139	0.520134	Other_abnormality_of_urination	Vascular Density	117	54551
0.93368	0.0686218	0.106781	0.642638	0.520459	Cervicitis_and_endocervicitis	Vascular Density	99	29838
1.07874	-0.0757965	0.118265	-0.640903	0.521586	Malignant_neoplasm_of_uterus	FD	77	29860
1.25019	-0.223295	0.349411	-0.639061	0.522783	Abnormal_spermatozoa	Vascular Density	9	24722
0.872864	0.135976	0.212944	0.638552	0.523114	Malignant_neoplasm_of_testis	FD	28	24702
1.28415	-0.250094	0.391803	-0.638315	0.523268	Neoplasm_of_uncertain_behavior_of_male_genital_organs	FD	6	24724
1.32227	-0.279352	0.437709	-0.638214	0.523334	Postablative_ovarian_failure	Vascular Density	6	29931
1.12604	-0.118707	0.186111	-0.63783	0.523585	Secondary_malignancy_of_bone	FD	30	54637
1.15328	-0.142608	0.223794	-0.637227	0.523977	Trigeminal_nerve_disorders_CN5_	Vascular Density	22	54646
1.13923	-0.130353	0.204649	-0.63696	0.524151	Primary_thrombocytopenia	FD	25	54642
0.930509	0.0720231	0.113158	0.636482	0.524462	Other_symptoms_involving_abdomen_and_pelvis	Vascular Density	89	54579
1.15222	-0.141692	0.222891	-0.635701	0.524972	Tension_headache	Vascular Density	22	54646
1.06032	-0.0585692	0.0921539	-0.635558	0.525065	Convulsions	Vascular Density	127	54541
0.847379	0.165607	0.260812	0.634967	0.52545	Joint_effusions	FD	18	54649
1.25896	-0.23029	0.363486	-0.633559	0.526369	Glycosuria_or_Acetonuria	FD	8	54659
1.31088	-0.270699	0.427521	-0.633183	0.526614	Dissociative_disorder	Vascular Density	6	54662
1.19657	-0.17946	0.283764	-0.632426	0.527109	Chronic_lymphocytic_thyroiditis	FD	13	54654
1.0433	-0.0423865	0.0671655	-0.631076	0.527991	Sleep_apnea	Vascular Density	245	54423
0.717302	0.332259	0.526615	0.630933	0.528084	Osteitis_deformans_Paget_s_disease_of_bone_	FD	5	54662
0.717302	0.332259	0.526615	0.630933	0.528084	Osteitis_deformans_and_osteopathies_associated_with_other_disorders_classified_elsewhere	FD	5	54662
1.30503	-0.26623	0.422204	-0.630571	0.528321	Sensorineural_hearing_loss	Vascular Density	6	54662
1.15032	-0.140043	0.22255	-0.629266	0.529175	Synoviopathy	FD	21	54646
1.27072	-0.239588	0.380747	-0.629256	0.529181	Cushing_s_syndrome	FD	7	54660
0.815919	0.20344	0.323341	0.629182	0.52923	Althete_s_foot	Vascular Density	11	54657
1.08733	-0.0837296	0.133523	-0.627079	0.530607	Candidiasis	Vascular Density	62	54606
0.808194	0.212953	0.339803	0.626697	0.530858	Stiffness_of_joint	Vascular Density	10	54658
1.02093	-0.0207139	0.0330603	-0.626549	0.530955	Excessive_or_frequent_menstruation	Vascular Density	1069	28868
0.830375	0.185878	0.296932	0.625993	0.531319	Premenstrual_tension_syndromes	FD	16	29921
0.711018	0.341058	0.545416	0.625317	0.531763	Other_specified_congenital_anomalies_of_nervous_system	FD	5	54662
0.944787	0.0567962	0.0909761	0.624298	0.532432	Otitis_media_and_Eustachian_tube_disorders	FD	143	54524
0.745356	0.293893	0.471285	0.6236	0.53289	Open_wound_of_genital_organs	Vascular Density	5	54663
1.16429	-0.152111	0.244025	-0.623342	0.53306	Corneal_opacity_and_other_disorders_of_cornea	Vascular Density	18	54650
0.763102	0.270363	0.435156	0.621301	0.534401	Myoneural_disorders	FD	7	54660
1.06146	-0.0596461	0.0963798	-0.618866	0.536005	Psoriasis	Vascular Density	119	54549
1.06146	-0.0596461	0.0963798	-0.618866	0.536005	Psoriasis_and_related_disorders	Vascular Density	119	54549
0.966182	0.034403	0.0556918	0.617739	0.536747	Internal_derangement_of_knee	FD	380	54287
1.0952	-0.0909367	0.147284	-0.617424	0.536955	Other_disorders_of_middle_ear_and_mastoid	FD	51	54616
1.28108	-0.247706	0.401848	-0.616417	0.537619	Abnormal_weight_gain	FD	6	54661
1.01587	-0.0157439	0.0255956	-0.615103	0.538487	Asthma	Vascular Density	1761	52907
1.19221	-0.175811	0.285929	-0.614878	0.538635	Traumatic_arthropathy	Vascular Density	13	54655
0.876566	0.131743	0.21441	0.614444	0.538922	Fracture_of_vertebral_column_without_mention_of_spinal_cord_injury	Vascular Density	24	54644
0.93026	0.0722909	0.117693	0.61423	0.539063	Neoplasm_of_uncertain_behavior	FD	86	54581
0.934864	0.0673546	0.109746	0.613729	0.539394	Cystic_mastopathy	Vascular Density	95	29842
0.963674	0.0370024	0.0603222	0.613412	0.539604	Cervical_intraepithelial_neoplasia_CIN_Cervical_dysplasia_	Vascular Density	311	29626
1.14493	-0.135345	0.221145	-0.612019	0.540525	Proteinuria	FD	21	54646
0.835785	0.179384	0.293196	0.611824	0.540654	Myeloid_leukemia_chronic	Vascular Density	13	54655
0.710738	0.341452	0.558524	0.611347	0.54097	Lung_transplant	FD	5	54662
0.872535	0.136352	0.223625	0.609738	0.542036	Adverse_effects_of_sedatives_or_other_central_nervous_system_depressants_and_anesthetics	FD	25	54642
1.15462	-0.143767	0.235829	-0.609626	0.54211	Paralytic_ileus	Vascular Density	20	54648
0.733285	0.310221	0.510705	0.607436	0.543562	Gingivitis	FD	5	54662
1.05587	-0.0543684	0.089738	-0.605857	0.54461	Diseases_of_pancreas	Vascular Density	138	54530
0.900861	0.104404	0.172351	0.605767	0.54467	Spondylosis_without_myelopathy	FD	40	54627
1.15698	-0.145811	0.240971	-0.605098	0.545114	Localized_adiposity	FD	19	54648
1.15938	-0.147889	0.24492	-0.603827	0.545959	Thyroiditis	FD	18	54649
0.947401	0.0540331	0.0894943	0.60376	0.546003	Scar_conditions_and_fibrosis_of_skin	FD	151	54516
1.20259	-0.184482	0.305775	-0.603324	0.546293	Acromegaly_and_gigantism	Vascular Density	12	54656
1.09041	-0.0865513	0.143783	-0.601958	0.547202	Rhesus_isoimmunization_in_pregnancy	FD	62	29875
1.18809	-0.172347	0.286835	-0.600856	0.547936	Open_wound_of_foot_except_toe_s_alone	Vascular Density	13	54655
0.93005	0.0725168	0.121075	0.598943	0.549211	Ingrowing_nail	Vascular Density	75	54593
1.04869	-0.0475426	0.0793972	-0.598794	0.54931	Occlusion_of_cerebral_arteries	Vascular Density	177	54491
0.948413	0.0529654	0.0884714	0.598672	0.549392	Otitis_media_and_Eustachian_tube_disorders	Vascular Density	143	54525
0.838285	0.176398	0.29486	0.598242	0.549679	Cancer_of_oropharynx	FD	15	54652
0.843847	0.169784	0.283902	0.598038	0.549815	Paralysis_spasm_of_vocal_cords_or_larynx	FD	15	54652
0.954495	0.0465727	0.0780412	0.59677	0.550661	Symptoms_involving_head_and_neck	FD	191	54476
0.849023	0.163669	0.275583	0.5939	0.552579	Atrioventricular_block_complete	Vascular Density	15	54653
1.19025	-0.174162	0.293526	-0.593344	0.552951	Respiratory_complications	Vascular Density	13	54655
1.1051	-0.0999324	0.168457	-0.593223	0.553032	Vitamin_deficiency	FD	38	54629
0.895421	0.110461	0.186222	0.593169	0.553068	Gram_negative_septicemia	FD	35	54632
1.06421	-0.0622334	0.104925	-0.593124	0.553098	Intracranial_hemorrhage	FD	99	54568
0.947088	0.0543634	0.0918642	0.59178	0.553998	Noninflammatory_disorders_of_vagina	FD	145	29792
0.967538	0.033001	0.0558018	0.591396	0.554255	Irregular_menstrual_bleeding	FD	406	29531
1.02505	-0.0247445	0.0420154	-0.588938	0.555903	Nausea_and_vomiting	Vascular Density	639	54029
0.854177	0.157617	0.267694	0.588793	0.556	Paralytic_strabismus	FD	18	54649
1.20205	-0.184025	0.312887	-0.588152	0.55643	Cyst_and_pseudocyst_of_pancreas	Vascular Density	11	54657
1.07612	-0.0733636	0.124994	-0.586936	0.557247	Other_perinatal_conditions_of_fetus_or_newborn	FD	82	54585
0.947497	0.0539314	0.092129	0.58539	0.558286	Bladder_neck_obstruction	FD	130	54537
0.953955	0.0471383	0.0806202	0.584696	0.558752	Other_disorders_of_peritoneum	Vascular Density	172	54496
0.888058	0.118718	0.203491	0.583408	0.559618	Ulcerative_colitis_chronic_	Vascular Density	27	54641
1.11196	-0.106121	0.182019	-0.583023	0.559878	Agorophobia_social_phobia_and_panic_disorder	Vascular Density	33	54635
1.19185	-0.175504	0.301202	-0.58268	0.560109	Myeloid_leukemia_acute	FD	11	54656
1.24752	-0.22116	0.379977	-0.582035	0.560543	Pneumoconiosis	FD	6	54661
0.959279	0.0415732	0.0715144	0.581326	0.561021	Ventral_hernia	FD	227	54440
0.762406	0.271276	0.466829	0.581102	0.561171	Toxic_effect_of_other_gases_fumes_or_vapors	FD	6	54661
0.914286	0.0896118	0.154592	0.579668	0.562139	Strabismus_not_specified_as_paralytic_	FD	52	54615
0.91879	0.0846976	0.146122	0.579638	0.562159	Strabismus_not_specified_as_paralytic_	Vascular Density	52	54616
0.909402	0.0949683	0.16401	0.579042	0.562561	Congenital_anomalies_of_female_genital_organs	Vascular Density	42	29895
1.23379	-0.21009	0.363027	-0.578717	0.56278	Malignant_neoplasm_of_head_face_and_neck	FD	7	54660
1.05678	-0.0552257	0.0954609	-0.578516	0.562916	Inflammatory_diseases_of_prostate	Vascular Density	121	24610
1.0386	-0.0378722	0.0654819	-0.578362	0.56302	Ulcerative_colitis	Vascular Density	259	54409
1.19609	-0.179058	0.309613	-0.578329	0.563042	Benign_neoplasm_of_kidney_and_other_urinary_organs	Vascular Density	12	54656
0.793262	0.231602	0.400473	0.578321	0.563048	Toxic_effect_of_venom	Vascular Density	7	54661
1.05602	-0.0545054	0.0944454	-0.57711	0.563865	Hematemesis	Vascular Density	123	54545
1.09506	-0.0908105	0.157378	-0.577023	0.563924	Cancer_of_bronchus_lung	FD	42	54625
1.04406	-0.0431147	0.0747404	-0.57686	0.564034	Cholecystitis_without_cholelithiasis	Vascular Density	203	54465
0.878317	0.129748	0.224958	0.576765	0.564098	Fibrosclerosis_of_breast	FD	25	29912
1.0804	-0.0773275	0.134151	-0.57642	0.564332	Chronic_cystitis	FD	59	54608
1.10356	-0.0985414	0.171198	-0.5756	0.564885	Hyperparathyroidism	Vascular Density	39	54629
1.02124	-0.0210168	0.0365201	-0.575486	0.564963	Sebaceous_cyst	FD	859	53808
1.02124	-0.0210168	0.0365201	-0.575486	0.564963	Diseases_of_sebaceous_glands	FD	859	53808
1.27742	-0.24484	0.425945	-0.574816	0.565416	Other_disorders_of_neurohypophysis	Vascular Density	6	54662
0.941405	0.0603819	0.105058	0.57475	0.565461	Other_disorders_of_tympanic_membrane	Vascular Density	101	54567
0.913013	0.091005	0.1585	0.574162	0.565858	Abnormal_heart_sounds	FD	48	54619
1.03351	-0.0329559	0.0575097	-0.57305	0.566611	Mucous_polyp_of_cervix	Vascular Density	350	29587
0.835171	0.180118	0.314444	0.572815	0.56677	Cyst_of_bone	Vascular Density	12	54656
1.14234	-0.133075	0.232632	-0.57204	0.567295	Chronic_fatigue_syndrome	Vascular Density	20	54648
1.18319	-0.168218	0.294098	-0.571979	0.567336	Nonspecific_abnormal_findings_on_radiological_and_other_examination_of_biliary_tract	Vascular Density	13	54655
1.11673	-0.110408	0.193485	-0.570624	0.568254	Premenopausal_menorrhagia	FD	29	29908
0.923018	0.0801064	0.140601	0.569744	0.568851	Congenital_anomalies_of_genital_organs	FD	64	54603
1.04283	-0.0419403	0.0736777	-0.56924	0.569194	Carbuncle_and_furuncle	FD	209	54458
1.04606	-0.0450341	0.0791259	-0.569145	0.569258	Complication_of_internal_orthopedic_device	FD	173	54494
0.738576	0.303032	0.532769	0.568786	0.569501	Infectious_mononucleosis	FD	5	54662
0.904437	0.100443	0.177432	0.566089	0.571333	Other_disorders_of_thyroid	FD	38	54629
0.869102	0.140295	0.247935	0.565852	0.571494	Large_cell_lymphoma	Vascular Density	18	54650
0.964448	0.036199	0.0640585	0.565094	0.57201	Placenta_previa_and_abruptio_placenta	Vascular Density	266	29671
0.857644	0.153566	0.271757	0.565086	0.572015	Gastrointestinal_complications	FD	17	54650
0.956632	0.0443364	0.0785465	0.564461	0.572441	Viral_infection	Vascular Density	179	54489
1.22446	-0.202501	0.359789	-0.562832	0.573549	Adrenal_hyperfunction	FD	8	54659
1.09981	-0.0951371	0.169267	-0.562055	0.574079	Ectropion_or_entropion	FD	36	54631
0.78175	0.24622	0.438461	0.561556	0.574419	Cyst_of_the_salivary_gland	Vascular Density	6	54662
0.903929	0.101004	0.180163	0.560627	0.575052	Sprains_and_strains	Vascular Density	34	54634
1.03579	-0.0351686	0.0627597	-0.560369	0.575227	Shortness_of_breath	FD	285	54382
1.05872	-0.057064	0.102182	-0.558456	0.576533	Stricture_and_stenosis_of_esophagus	FD	101	54566
1.02917	-0.0287486	0.0516381	-0.556733	0.57771	Other_disorders_of_eyelids	FD	417	54250
0.954395	0.0466779	0.0838638	0.556593	0.577806	Cystitis_and_urethritis	Vascular Density	166	54502
1.02742	-0.0270553	0.0486211	-0.556451	0.577903	Syncope_and_collapse	FD	474	54193
1.01871	-0.0185356	0.0333836	-0.555231	0.578737	Polyp_of_female_genital_organs	Vascular Density	1068	28869
0.798329	0.225235	0.405967	0.554811	0.579024	Atherosclerosis_of_aorta	Vascular Density	7	54661
1.0338	-0.0332412	0.0599694	-0.554302	0.579372	Irritable_Bowel_Syndrome	Vascular Density	312	54356
1.06599	-0.0638998	0.115549	-0.553009	0.580257	Cancer_of_other_female_genital_organs	Vascular Density	86	29851
0.965827	0.0347706	0.0629196	0.55262	0.580524	Phlebitis_and_thrombophlebitis_of_lower_extremities	FD	287	54380
1.04053	-0.0397265	0.0718903	-0.552599	0.580538	Antepartum_hemorrhage_abruptio_placentae_and_placenta_previa	Vascular Density	209	29728
1.05818	-0.0565541	0.102419	-0.552183	0.580823	Abnormal_findings_examination_of_lungs	Vascular Density	107	54561
1.02001	-0.0198169	0.0359059	-0.551914	0.581007	Tobacco_use_disorder	FD	950	53717
0.942035	0.0597134	0.108214	0.551809	0.581079	Rheumatoid_arthritis	FD	100	54567
0.989607	0.0104476	0.0189386	0.551657	0.581183	Abdominal_hernia	FD	3356	51311
1.06959	-0.0672759	0.122092	-0.551027	0.581615	Chronic_bronchitis	Vascular Density	76	54592
0.94767	0.0537484	0.097605	0.550673	0.581858	Convulsions	FD	127	54540
1.01706	-0.0169147	0.0307452	-0.550156	0.582212	Hemorrhage_of_rectum_and_anus	FD	1214	53453
0.886825	0.120108	0.218474	0.549758	0.582486	Gastroesophageal_laceration_hemorrhage_syndrome	FD	27	54640
1.29756	-0.260483	0.474635	-0.548806	0.583139	Abnormal_results_of_function_study_of_thyroid	Vascular Density	5	54663
1.08002	-0.0769755	0.140441	-0.548099	0.583624	Chronic_pharyngitis_and_nasopharyngitis	Vascular Density	58	54610
0.785827	0.241019	0.441205	0.546275	0.584877	Sexually_transmitted_infections_not_HIV_or_hepatitis_	FD	7	54660
1.05264	-0.0512985	0.094055	-0.545409	0.585472	Mitral_valve_disease	Vascular Density	128	54540
1.11869	-0.112162	0.205673	-0.54534	0.58552	Postinflammatory_pulmonary_fibrosis	Vascular Density	26	54642
1.06143	-0.0596156	0.109325	-0.545306	0.585543	Vertiginous_syndromes_and_other_disorders_of_vestibular_system	FD	89	54578
1.02789	-0.0275063	0.050483	-0.544863	0.585848	stress_incontinence_female	FD	453	29484
1.09609	-0.0917487	0.168409	-0.544799	0.585892	Osteoarthrosis_generalized	Vascular Density	41	54627
0.966638	0.0339307	0.0623065	0.544577	0.586044	Acquired_toe_deformities	FD	295	54372
0.862425	0.148007	0.272151	0.54384	0.586552	Other_congenital_musculoskeletal_anomalies	Vascular Density	15	54653
1.02618	-0.0258404	0.0475679	-0.543233	0.586969	Peptic_ulcer_excl_esophageal_	FD	485	54182
0.943086	0.0585981	0.108022	0.542464	0.587499	Rheumatoid_arthritis	Vascular Density	100	54568
1.2416	-0.216404	0.399847	-0.541217	0.588358	Separation_of_retinal_layers	FD	6	54661
1.10027	-0.0955514	0.176752	-0.540597	0.588786	Other_and_unspecified_coagulation_defects	Vascular Density	35	54633
0.77336	0.25701	0.476142	0.539776	0.589351	Disease_of_capillaries	Vascular Density	5	54663
1.07433	-0.0716959	0.132866	-0.539609	0.589467	Ulceration_of_the_lower_GI_tract	FD	62	54605
0.92034	0.0830121	0.154017	0.538978	0.589902	Labyrinthitis	FD	49	54618
1.25982	-0.230971	0.428709	-0.538759	0.590053	Disease_of_capillaries	FD	5	54662
0.76092	0.273227	0.507726	0.538138	0.590482	Cerebral_cysts	FD	5	54662
1.16468	-0.152446	0.283427	-0.537866	0.590669	Infectious_and_parasitic_complications_affecting_pregnancy	FD	15	29922
1.17237	-0.159027	0.295844	-0.537537	0.590896	Cyst_of_bone	FD	12	54655
0.92694	0.0758664	0.141341	0.53676	0.591433	Nontoxic_multinodular_goiter	Vascular Density	59	54609
0.925394	0.0775352	0.144697	0.535844	0.592066	Atherosclerosis	FD	54	54613
1.04257	-0.0416926	0.0778333	-0.535665	0.59219	Hypotension	FD	180	54487
0.97835	0.0218879	0.0409659	0.534297	0.593136	GERD	FD	687	53980
0.926755	0.0760664	0.142604	0.53341	0.59375	Nontoxic_multinodular_goiter	FD	59	54608
0.845696	0.167595	0.315572	0.531085	0.59536	Other_disorders_of_ear	Vascular Density	11	54657
1.10868	-0.103169	0.194662	-0.529988	0.596121	Abnormal_involuntary_movements	Vascular Density	29	54639
0.937783	0.0642363	0.121223	0.529903	0.596179	Contusion	FD	82	54585
1.02596	-0.025625	0.0483603	-0.529876	0.596198	Other_disorders_of_synovium_tendon_and_bursa	FD	479	54188
1.11467	-0.108562	0.204907	-0.529809	0.596244	Pulmonary_congestion_and_hypostasis	Vascular Density	27	54641
0.980427	0.0197667	0.0373232	0.529609	0.596383	Reflux_esophagitis	FD	821	53846
0.95924	0.041614	0.0786023	0.529424	0.596511	Intestinal_obstruction_without_mention_of_hernia	FD	186	54481
0.870131	0.139111	0.262799	0.529345	0.596566	Displacement_of_intervertebral_disc	FD	19	54648
1.09948	-0.0948415	0.179307	-0.528933	0.596852	Other_inflammatory_spondylopathies	Vascular Density	34	54634
1.04261	-0.0417303	0.0789555	-0.52853	0.597132	Dislocation	Vascular Density	172	54496
1.23293	-0.209394	0.396527	-0.528069	0.597451	Pancreatic_cancer	Vascular Density	7	54661
0.875307	0.133181	0.252248	0.527974	0.597517	Open_wound_of_ear	FD	20	54647
1.05587	-0.0543692	0.102987	-0.527922	0.597553	Hammer_toe_acquired_	Vascular Density	110	54558
1.10931	-0.103741	0.196752	-0.527271	0.598006	Other_diseases_of_lung	FD	26	54641
0.910993	0.0932202	0.176932	0.526869	0.598285	Ectopic_pregnancy	FD	46	29891
1.12716	-0.119702	0.227818	-0.525426	0.599287	Synoviopathy	Vascular Density	21	54647
1.26396	-0.234251	0.445935	-0.525304	0.599372	Varicella_infection	FD	5	54662
1.12077	-0.114019	0.217541	-0.524126	0.600191	Myeloid_leukemia	Vascular Density	23	54645
0.929748	0.0728413	0.139024	0.523946	0.600316	Other_disorders_of_arteries_and_arterioles	Vascular Density	59	54609
1.05652	-0.0549809	0.105305	-0.522112	0.601592	Thyrotoxicosis_with_or_without_goiter	Vascular Density	103	54565
0.958488	0.0423987	0.0812336	0.521935	0.601715	Anemia_during_pregnancy	Vascular Density	165	29772
1.02345	-0.0231776	0.0444411	-0.521535	0.601994	Disorder_of_skin_and_subcutaneous_tissue_NOS	Vascular Density	571	54097
0.77947	0.249141	0.478756	0.520392	0.60279	Cerebral_cysts	Vascular Density	5	54663
1.0418	-0.0409511	0.0788181	-0.519564	0.603367	Heart_failure_NOS	FD	168	54499
0.838877	0.175691	0.338183	0.519513	0.603403	Cysts_of_oral_soft_tissues	Vascular Density	10	54658
1.02075	-0.020533	0.0397627	-0.51639	0.605582	Bacterial_infection_NOS	Vascular Density	718	53950
0.895918	0.109906	0.212937	0.516145	0.605753	Bronchitis	Vascular Density	25	54643
0.987739	0.0123372	0.0239365	0.515413	0.606265	Gastritis_and_duodenitis	FD	2051	52616
0.792119	0.233044	0.452371	0.515161	0.60644	Anomalies_of_jaw_size_symmetry	FD	7	54660
1.14129	-0.132163	0.256675	-0.514905	0.606619	Chronic_dermatitis_due_to_solar_radiation	FD	15	54652
0.905243	0.099552	0.193856	0.513536	0.607577	Generalized_convulsive_epilepsy	Vascular Density	30	54638
0.960177	0.0406376	0.0793168	0.512345	0.608409	Hypotension	Vascular Density	180	54488
0.857751	0.153442	0.299961	0.511538	0.608974	Glossitis	Vascular Density	13	54655
1.02184	-0.021606	0.0422616	-0.511244	0.60918	Myocardial_infarction	FD	605	54062
1.23574	-0.211673	0.415091	-0.509943	0.610092	Hallucinations	FD	6	54661
1.23927	-0.214523	0.42094	-0.509628	0.610312	Secondary_malignancy_of_brain_spine	Vascular Density	6	54662
0.784532	0.242669	0.476911	0.508834	0.610869	Other_pulmonary_inflamation_or_edema	Vascular Density	5	54663
1.06023	-0.0584877	0.11507	-0.50828	0.611257	Hemiplegia	FD	81	54586
1.04306	-0.0421564	0.0831802	-0.506808	0.612289	Peritoneal_adhesions_postoperative_postinfection_	FD	164	54503
1.08753	-0.083911	0.165689	-0.506436	0.61255	Hyperparathyroidism	FD	39	54628
0.91823	0.0853075	0.168476	0.506348	0.612612	Other_signs_and_symptoms_in_breast	Vascular Density	41	54627
0.909488	0.0948735	0.18757	0.505802	0.612996	Other_forms_of_chronic_heart_disease	FD	33	54634
1.12092	-0.114147	0.22573	-0.505681	0.613081	Endocarditis	Vascular Density	22	54646
1.18836	-0.172577	0.341326	-0.505609	0.613131	Bone_cancer	Vascular Density	9	54659
0.878538	0.129496	0.256187	0.505472	0.613227	Cholesterolosis_of_gallbladder	Vascular Density	17	54651
0.828371	0.188294	0.37325	0.504471	0.613931	Helminthiases	Vascular Density	8	54660
0.853008	0.158986	0.315183	0.504423	0.613964	Traumatic_arthropathy	FD	13	54654
0.921698	0.0815379	0.161915	0.503586	0.614552	Otitis_externa	Vascular Density	42	54626
1.19138	-0.17511	0.349042	-0.501687	0.615888	Concussion	FD	8	54659
0.912142	0.0919597	0.183404	0.501406	0.616086	Other_paralytic_syndromes	Vascular Density	33	54635
1.03511	-0.0345033	0.0688417	-0.501198	0.616232	Colorectal_cancer	FD	225	54442
1.09245	-0.0884249	0.176432	-0.501184	0.616242	Hemorrhage_from_gastrointestinal_ulcer	FD	33	54634
1.14832	-0.138303	0.276223	-0.500692	0.616588	Breast_disorder_NOS	Vascular Density	15	54653
0.952797	0.0483535	0.0967733	0.499657	0.617316	Heartburn	FD	127	54540
0.950357	0.0509174	0.101954	0.499416	0.617486	Unspecified_diffuse_connective_tissue_disease	Vascular Density	112	54556
0.856944	0.154383	0.309475	0.498855	0.617881	Respiratory_complications	FD	13	54654
1.09787	-0.0933695	0.187698	-0.497445	0.618875	Respiratory_abnormalities	FD	31	54636
0.896642	0.109098	0.220414	0.494968	0.620622	Keloid_scar	Vascular Density	24	54644
0.964824	0.0358096	0.0725013	0.493918	0.621364	Benign_neoplasm_of_unspecified_sites	FD	226	54441
0.82595	0.191221	0.387369	0.493642	0.621559	Laxity_of_ligament_or_hypermobility_syndrome	Vascular Density	7	54661
1.06368	-0.0617377	0.125154	-0.493294	0.621805	Tachycardia_NOS	FD	70	54597
0.796181	0.227929	0.462092	0.493254	0.621833	Toxic_effect_of_other_substances_chiefly_nonmedicinal_as_to_source	Vascular Density	5	54663
1.15977	-0.148221	0.301049	-0.492346	0.622475	Disorders_of_the_globe	FD	11	54656
0.849679	0.162896	0.331681	0.491124	0.623339	Osteomyelitis_periostitis_and_other_infections_involving_bone	Vascular Density	10	54658
0.905969	0.0987498	0.201162	0.490896	0.6235	Other_specified_nonpsychotic_and_or_transient_mental_disorders	FD	31	54636
1.0466	-0.0455477	0.0928612	-0.490492	0.623785	Endometrial_hyperplasia	Vascular Density	134	29803
1.20296	-0.184784	0.377536	-0.489449	0.624524	Rosacea	FD	7	54660
0.955569	0.0454483	0.0929232	0.489096	0.624774	Abnormal_sputum	FD	134	54533
0.909659	0.0946857	0.193634	0.488993	0.624846	Varicose_veins_of_lower_extremity_symptomtic	FD	32	54635
1.05636	-0.0548259	0.112371	-0.4879	0.625621	Chronic_periodontitis	FD	93	54574
0.783198	0.244369	0.501403	0.487371	0.625995	Paraproteinemia	Vascular Density	5	54663
1.15999	-0.14841	0.304689	-0.487087	0.626196	Other_alveolar_and_parietoalveolar_pneumonopathy	Vascular Density	12	54656
1.02355	-0.0232758	0.0478598	-0.486334	0.62673	Hyperplasia_of_prostate	Vascular Density	502	24229
0.967052	0.033503	0.0689544	0.485871	0.627058	Calculus_of_kidney	Vascular Density	235	54433
0.960709	0.0400832	0.0825164	0.48576	0.627137	Viral_infection	FD	179	54488
0.861122	0.149519	0.308609	0.484492	0.628037	Nonspecific_abnormal_findings_on_radiological_and_other_examination_of_biliary_tract	FD	13	54654
1.03114	-0.0306676	0.0636239	-0.482014	0.629796	Disorders_of_penis	FD	275	24455
1.08675	-0.0831948	0.172601	-0.482005	0.629802	Hypopotassemia	Vascular Density	38	54630
0.932889	0.0694694	0.145241	0.478304	0.632434	Atherosclerosis	Vascular Density	54	54614
1.07744	-0.0745893	0.156092	-0.477854	0.632754	Obstruction_of_bile_duct	FD	46	54621
1.08756	-0.0839391	0.175674	-0.477813	0.632784	Ectropion_or_entropion	Vascular Density	36	54632
1.08136	-0.0782151	0.163889	-0.477244	0.633188	Chronic_prostatitis	Vascular Density	41	24690
1.13986	-0.130901	0.274603	-0.476694	0.63358	Neuralgia_neuritis_and_radiculitis_NOS	FD	14	54653
0.928815	0.0738457	0.154956	0.476558	0.633677	Benign_neoplasm_of_lip_oral_cavity_and_pharynx	FD	50	54617
1.13344	-0.125256	0.263368	-0.475592	0.634365	Other_hemoglobinopathies	Vascular Density	18	54650
0.985962	0.0141373	0.0297908	0.474553	0.635105	Noninfectious_gastroenteritis	Vascular Density	1298	53370
1.02126	-0.0210368	0.0444868	-0.472877	0.636301	Disorder_of_skin_and_subcutaneous_tissue_NOS	FD	571	54096
0.798472	0.225055	0.476241	0.472565	0.636523	Polycythemia_secondary	Vascular Density	5	54663
1.11201	-0.106173	0.224853	-0.472187	0.636793	Trigeminal_nerve_disorders_CN5_	FD	22	54645
1.20136	-0.183451	0.388597	-0.472087	0.636865	Poisoning_by_drugs_primarily_affecting_the_autonomic_nervous_system	Vascular Density	7	54661
1.03479	-0.0341941	0.0726308	-0.470793	0.637789	Duodenal_ulcer	Vascular Density	213	54455
1.08927	-0.0855107	0.181832	-0.470273	0.63816	Disorders_of_calcium_phosphorus_metabolism	Vascular Density	35	54633
1.23733	-0.212958	0.453249	-0.469848	0.638463	Abnormal_results_of_function_study_of_thyroid	FD	5	54662
0.849371	0.16326	0.348109	0.46899	0.639077	Disorders_of_iris_and_ciliary_body	FD	10	54657
0.86108	0.149567	0.319369	0.468321	0.639555	Acquired_spondylolisthesis	Vascular Density	11	54657
1.13098	-0.123085	0.263094	-0.467838	0.639901	Sialolithiasis	Vascular Density	16	54652
1.09016	-0.0863252	0.184664	-0.467471	0.640163	Other_acquired_deformities_of_limbs	FD	31	54636
0.987062	0.0130227	0.0278775	0.467139	0.6404	Gastrointestinal_hemorrhage	Vascular Density	1484	53184
1.1194	-0.112794	0.241605	-0.466852	0.640606	Chronic_pancreatitis	Vascular Density	20	54648
1.11824	-0.111754	0.239816	-0.465997	0.641218	Cirrhosis_of_liver_without_mention_of_alcohol	FD	18	54649
1.03421	-0.033638	0.0723009	-0.46525	0.641752	Missed_abortion_Hydatidiform_mole	Vascular Density	207	29730
1.12927	-0.121575	0.261463	-0.464982	0.641945	Sialoadenitis	FD	15	54652
0.893195	0.112951	0.243321	0.464206	0.6425	Other_and_unspecified_disorders_of_the_nervous_system	FD	21	54646
1.22052	-0.199277	0.431882	-0.461415	0.644501	Amblyopia	Vascular Density	6	54662
0.89544	0.11044	0.239514	0.461098	0.644728	Graves_disease	FD	22	54645
1.12818	-0.120609	0.261937	-0.460449	0.645194	Premenstrual_tension_syndromes	Vascular Density	16	29921
1.05668	-0.0551342	0.119917	-0.459768	0.645683	Aphasia_speech_disturbance	FD	76	54591
0.972861	0.0275137	0.0598954	0.459362	0.645974	Appendiceal_conditions	FD	331	54336
0.965937	0.0346565	0.0755	0.459026	0.646216	Congestive_heart_failure_nonhypertensive	Vascular Density	199	54469
0.874965	0.133571	0.291663	0.457964	0.646978	Open_wound_of_lip_and_mouth	FD	15	54652
1.05279	-0.0514427	0.112369	-0.457804	0.647094	Carditis	Vascular Density	88	54580
1.23203	-0.208664	0.456016	-0.45758	0.647254	Varicella_infection	Vascular Density	5	54663
0.963178	0.037517	0.0823673	0.455484	0.648761	Peritoneal_adhesions_postoperative_postinfection_	Vascular Density	164	54504
0.905281	0.0995096	0.218525	0.455369	0.648844	Spinal_stenosis	Vascular Density	25	54643
0.880039	0.12779	0.281272	0.454327	0.649593	Coma	Vascular Density	14	54654
0.924814	0.0781625	0.172248	0.453779	0.649988	Psoriatic_arthropathy	FD	40	54627
0.846364	0.166806	0.367726	0.453614	0.650106	Cervical_incompetence	FD	11	29926
0.96377	0.0369028	0.0813586	0.453581	0.65013	Calculus_of_ureter	FD	177	54490
0.834032	0.181484	0.400418	0.453236	0.650379	Intestinal_helminthiases	Vascular Density	7	54661
0.969365	0.0311136	0.0687881	0.452311	0.651045	Palpitations	Vascular Density	245	54423
0.945675	0.0558565	0.123998	0.450462	0.652378	Malignant_neoplasm_of_uterus	Vascular Density	77	29860
1.11746	-0.11106	0.247465	-0.448791	0.653583	Acute_periodontitis	Vascular Density	18	54650
0.929472	0.0731383	0.163114	0.448387	0.653874	Polyarteritis_nodosa_and_allied_conditions	FD	43	54624
0.809951	0.210782	0.47068	0.447825	0.65428	Toxic_effect_of_other_metals	Vascular Density	5	54663
1.02829	-0.0278933	0.0624247	-0.44683	0.654998	Disorders_of_penis	Vascular Density	276	24455
1.17624	-0.162327	0.363399	-0.446689	0.655099	Concussion	Vascular Density	8	54660
1.06813	-0.06591	0.147734	-0.446138	0.655497	Malignant_neoplasm_of_ovary_and_other_uterine_adnexa	FD	51	29886
1.12414	-0.117019	0.262354	-0.446034	0.655573	Infectious_and_parasitic_complications_affecting_pregnancy	Vascular Density	15	29922
0.7845	0.242709	0.545428	0.444988	0.656328	Open_wound_of_genital_organs	FD	5	54662
1.07285	-0.0703218	0.15857	-0.443474	0.657423	Osteoarthrosis_generalized	FD	41	54626
1.15248	-0.14192	0.321178	-0.441873	0.658581	Cysts_of_oral_soft_tissues	FD	10	54657
0.972312	0.0280789	0.0636286	0.441293	0.659001	Cervical_intraepithelial_neoplasia_CIN_Cervical_dysplasia_	FD	311	29626
1.01848	-0.0183091	0.0414951	-0.441236	0.659042	Known_or_suspected_fetal_abnormality_affecting_management_of_mother	FD	876	29061
0.954318	0.0467584	0.105998	0.441124	0.659123	Actinic_keratosis	FD	100	54567
1.11911	-0.112531	0.255175	-0.440994	0.659218	Pituitary_hypofunction	Vascular Density	17	54651
1.09552	-0.091228	0.207162	-0.440371	0.659669	Bronchitis	FD	25	54642
0.828845	0.187722	0.42734	0.439281	0.660458	Open_wound_of_neck	Vascular Density	6	54662
1.12346	-0.116412	0.266007	-0.437626	0.661657	Intestinal_malabsorption_non_celiac_	Vascular Density	15	54653
0.88864	0.118063	0.269786	0.437616	0.661665	Delirium_due_to_conditions_classified_elsewhere	FD	17	54650
1.15044	-0.140142	0.320408	-0.437387	0.66183	Complication_of_colostomy_or_enterostomy	FD	10	54657
1.21513	-0.194849	0.446223	-0.436663	0.662356	Occlusion_of_cerebral_arteries_with_cerebral_infarction	FD	5	54662
1.20434	-0.185928	0.426086	-0.436361	0.662575	Nonspecific_findings_on_examination_of_blood	FD	6	54661
0.984691	0.0154279	0.0354027	0.435782	0.662995	Symptoms_involving_digestive_system	Vascular Density	919	53749
1.06217	-0.0603137	0.138469	-0.435574	0.663146	Cancer_of_kidney_and_renal_pelvis	Vascular Density	58	54610
0.896733	0.108997	0.250686	0.434793	0.663713	Benign_neoplasm_of_respiratory_and_intrathoracic_organs	FD	20	54647
1.19333	-0.176749	0.406775	-0.434513	0.663916	Disorders_of_plasma_protein_metabolism	Vascular Density	7	54661
1.06855	-0.0663011	0.152633	-0.434382	0.664011	Obstruction_of_bile_duct	Vascular Density	46	54622
0.943453	0.0582092	0.134041	0.434264	0.664097	Other_specified_benign_mammary_dysplasias	FD	67	29870
0.85502	0.15663	0.360843	0.434068	0.664239	Benign_neoplasm_of_eye	FD	10	54657
1.11951	-0.112891	0.260213	-0.433839	0.664405	Other_disorders_of_cervical_region	Vascular Density	16	54652
1.02368	-0.0234027	0.054074	-0.432791	0.665167	Ulcer_of_esophagus	FD	368	54299
0.928165	0.0745454	0.172754	0.431513	0.666096	Acute_pain	FD	40	54627
1.05163	-0.0503396	0.116675	-0.431452	0.66614	Infection_inflammation_of_internal_prosthetic_device_implant_and_graft	Vascular Density	80	54588
1.06418	-0.0622087	0.144467	-0.430608	0.666754	Pilonidal_cyst	FD	56	54611
0.962426	0.0382977	0.0891001	0.429827	0.667321	Diseases_of_pulp_and_periapical_tissues	FD	150	54517
1.17612	-0.162223	0.377681	-0.429523	0.667543	Infantile_cerebral_palsy	FD	7	54660
0.889483	0.117114	0.272789	0.429322	0.667689	Lung_disease_due_to_external_agents	Vascular Density	15	54653
1.04653	-0.0454808	0.105951	-0.429261	0.667733	Benign_neoplasm_of_ovary	Vascular Density	100	29837
0.904856	0.0999799	0.233658	0.427891	0.668731	Cysts_of_the_jaws	FD	22	54645
0.983708	0.0164264	0.0384019	0.427751	0.668833	Peripheral_enthesopathies_and_allied_syndromes	FD	782	53885
1.0343	-0.0337254	0.078974	-0.427045	0.669347	Disturbance_of_skin_sensation	Vascular Density	176	54492
0.92429	0.0787296	0.184683	0.426295	0.669893	Meningitis	Vascular Density	32	54636
0.926762	0.0760583	0.178803	0.425375	0.670563	Major_depressive_disorder	FD	39	54628
0.926762	0.0760583	0.178803	0.425375	0.670563	Depression	FD	39	54628
0.939175	0.0627529	0.147948	0.424154	0.671454	Hereditary_hemolytic_anemias	Vascular Density	61	54607
1.04599	-0.0449648	0.106287	-0.42305	0.672259	Contracture_of_palmar_fascia_Dupuytren_s_disease_	FD	91	54576
1.02961	-0.0291782	0.0690622	-0.422491	0.672667	Redundant_prepuce_and_phimosis_BXO	FD	233	24497
1.19395	-0.177266	0.419809	-0.422253	0.67284	Nonspecific_findings_on_examination_of_blood	Vascular Density	6	54662
0.957897	0.0430155	0.102269	0.42061	0.67404	Fasciitis	Vascular Density	107	54561
1.03432	-0.0337425	0.0802445	-0.420496	0.674123	Complication_of_internal_orthopedic_device	Vascular Density	173	54495
1.03469	-0.0340976	0.0811086	-0.420394	0.674198	Disturbance_of_skin_sensation	FD	176	54491
0.820857	0.197407	0.469987	0.420025	0.674467	Acute_inflammatory_pelvic_disease	Vascular Density	5	29932
0.967016	0.0335404	0.0801372	0.418537	0.675554	Inflammation_of_eyelids	FD	183	54484
0.931271	0.0712055	0.170165	0.41845	0.675618	Sarcoidosis	FD	41	54626
1.01047	-0.0104137	0.0248993	-0.418235	0.675776	Disorders_of_menstruation_and_other_abnormal_bleeding_from_female_genital_tract	Vascular Density	1957	27980
1.06449	-0.062497	0.149465	-0.418137	0.675847	Acute_pharyngitis	Vascular Density	50	54618
1.06496	-0.0629402	0.150954	-0.41695	0.676715	Malignant_neoplasm_of_ovary	FD	49	29888
0.961903	0.0388416	0.09343	0.41573	0.677608	Hemoptysis	FD	132	54535
0.952483	0.0486834	0.117118	0.415677	0.677646	Cerebral_artery_occlusion_with_cerebral_infarction	FD	80	54587
1.03737	-0.0366839	0.0883003	-0.415445	0.677816	Cerebral_ischemia	Vascular Density	145	54523
0.971712	0.0286956	0.0691888	0.414743	0.67833	Other_disorders_of_stomach_and_duodenum	Vascular Density	238	54430
1.16485	-0.152594	0.368088	-0.414557	0.678466	Inflammatory_conditions_of_jaw	FD	8	54659
1.08258	-0.0793493	0.191539	-0.414272	0.678675	Open_wound_or_laceration_of_eye_or_eyelid	FD	30	54637
0.856122	0.155342	0.375003	0.414243	0.678696	Nerve_plexus_lesions	Vascular Density	8	54660
1.06321	-0.0612909	0.148635	-0.412359	0.680076	Cancer_within_the_respiratory_system	FD	48	54619
0.939008	0.0629316	0.15291	0.41156	0.680662	Prurigo_and_Lichen	Vascular Density	49	54619
1.08621	-0.0826932	0.201278	-0.410841	0.681189	Lymphoid_leukemia	Vascular Density	27	54641
1.02747	-0.0271	0.0659684	-0.410803	0.681217	Abnormal_findings_on_examination_of_urine	FD	251	54416
1.03174	-0.0312481	0.0761015	-0.410611	0.681358	Other_biliary_tract_disease	Vascular Density	193	54475
1.01352	-0.0134249	0.032729	-0.410184	0.681671	Osteoarthritis_localized	Vascular Density	1097	53571
1.02067	-0.0204584	0.0499054	-0.409944	0.681847	Other_symptoms_of_respiratory_system	Vascular Density	454	54214
1.04342	-0.0424996	0.103902	-0.409036	0.682514	Pyelonephritis	FD	105	54562
1.13424	-0.125965	0.308316	-0.408559	0.682864	Pain_swelling_or_discharge_of_eye	FD	11	54656
0.980186	0.0200126	0.049035	0.408128	0.683179	Prolapse_of_vaginal_walls	FD	486	29451
0.945217	0.0563404	0.138346	0.407243	0.68383	Pilonidal_cyst	Vascular Density	56	54612
1.05701	-0.0554468	0.136217	-0.407048	0.683972	Suppurative_and_unspecified_otitis_media	Vascular Density	59	54609
1.09793	-0.0934258	0.22993	-0.406323	0.684505	Nervous_system_congenital_anomalies	Vascular Density	20	54648
0.904532	0.100338	0.246999	0.406226	0.684577	Cancer_of_tongue	FD	19	54648
0.95351	0.0476052	0.117447	0.405333	0.685233	Suicide_or_self_inflicted_injury	Vascular Density	79	54589
0.95351	0.0476052	0.117447	0.405333	0.685233	Suicidal_ideation_or_attempt	Vascular Density	79	54589
1.02878	-0.0283732	0.0700586	-0.404991	0.685484	Open_wounds_of_head_neck_and_trunk	FD	230	54437
0.871019	0.138091	0.341972	0.403809	0.686353	Traumatic_cataract	FD	10	54657
1.08012	-0.0770728	0.191165	-0.403175	0.68682	Cardiac_arrest_and_ventricular_fibrillation	FD	29	54638
1.16319	-0.151169	0.375974	-0.402073	0.687631	Congenital_anomalies_of_breast	Vascular Density	8	54660
1.1638	-0.151693	0.377324	-0.402023	0.687667	Progressive_myopia	FD	7	54660
1.02316	-0.0229006	0.0570789	-0.40121	0.688265	Dysphagia	Vascular Density	349	54319
0.897526	0.108113	0.26973	0.40082	0.688552	Atrioventricular_block_complete	FD	15	54652
0.973279	0.0270846	0.0676025	0.400645	0.688682	Acute_appendicitis	FD	259	54408
1.15254	-0.141968	0.35442	-0.400564	0.688741	Atherosclerosis_of_renal_artery	Vascular Density	9	54659
1.07823	-0.0753211	0.188194	-0.400232	0.688986	Other_benign_neoplasm_of_uterus	Vascular Density	32	29905
0.987509	0.0125694	0.0315128	0.398865	0.689992	Arthropathy_NOS	FD	1148	53519
0.921208	0.0820697	0.206405	0.397616	0.690914	Conductive_hearing_loss	FD	29	54638
1.02027	-0.020065	0.0506063	-0.396492	0.691742	Hemorrhage_during_pregnancy_childbirth_and_postpartum	Vascular Density	435	29502
1.13428	-0.126	0.318584	-0.3955	0.692474	Cancer_of_liver_and_intrahepatic_bile_duct	Vascular Density	11	54657
1.14319	-0.133821	0.339896	-0.393712	0.693794	Type_2_diabetes_with_ketoacidosis	Vascular Density	10	54658
0.926972	0.0758323	0.192632	0.393664	0.693829	Sickle_cell_anemia	Vascular Density	39	54629
0.930109	0.0724538	0.18416	0.393428	0.694004	Diseases_of_white_blood_cells	Vascular Density	33	54635
0.8493	0.163343	0.415513	0.393111	0.694237	Malignant_neoplasm_of_head_face_and_neck	Vascular Density	7	54661
1.0754	-0.0726936	0.185003	-0.392933	0.694369	Disorders_of_iron_metabolism	FD	31	54636
0.863619	0.146624	0.374631	0.391383	0.695514	Absent_or_infrequent_menstruation	FD	10	29927
0.973467	0.0268912	0.0687745	0.391005	0.695794	Palpitations	FD	245	54422
1.07593	-0.0731839	0.187508	-0.390297	0.696317	Other_acquired_deformities_of_limbs	Vascular Density	31	54637
0.955112	0.0459262	0.117834	0.389752	0.69672	Nontoxic_nodular_goiter	FD	85	54582
0.98786	0.0122141	0.0314686	0.388137	0.697914	Other_arthropathies	FD	1151	53516
1.05663	-0.055081	0.142085	-0.387663	0.698266	Malignant_neoplasm_of_kidney_except_pelvis	Vascular Density	55	54613
0.93531	0.0668774	0.172812	0.386995	0.69876	Gout	Vascular Density	37	54631
1.12535	-0.118092	0.305721	-0.386273	0.699294	Cutaneous_lupus_erythematosus	Vascular Density	12	54656
1.13186	-0.12386	0.320953	-0.385912	0.699562	Osteomyelitis_periostitis_and_other_infections_involving_bone	FD	10	54657
0.933845	0.0684453	0.177361	0.385909	0.699564	Disorders_of_external_ear	FD	37	54630
1.03898	-0.0382393	0.0991331	-0.385737	0.699692	Genitourinary_congenital_anomalies	FD	115	54552
0.982746	0.0174049	0.0451576	0.385426	0.699922	Other_non_epithelial_cancer_of_skin	FD	544	54123
1.07106	-0.0686486	0.178259	-0.385105	0.70016	Iron_deficiency_anemia_secondary_to_blood_loss_chronic_	Vascular Density	35	54633
0.927117	0.075675	0.196923	0.384288	0.700765	Cardiac_shunt_heart_septal_defect	Vascular Density	29	54639
1.02381	-0.0235283	0.0615782	-0.382088	0.702396	Retention_of_urine	Vascular Density	296	54372
0.890088	0.116435	0.305574	0.381036	0.703177	Paranoid_disorders	Vascular Density	12	54656
0.988872	0.0111907	0.0294946	0.379416	0.704379	Other_symptoms_disorders_or_the_urinary_system	Vascular Density	1340	53328
1.01077	-0.0107151	0.0282622	-0.379132	0.70459	Irregular_menstrual_cycle_bleeding	FD	1635	28302
0.969124	0.0313625	0.0828036	0.378757	0.704868	Infertility_female	Vascular Density	162	29775
1.05062	-0.0493839	0.130812	-0.377517	0.70579	Pericarditis	Vascular Density	65	54603
0.950182	0.0511017	0.135445	0.377286	0.705961	Nonspecific_abnormal_findings_in_stool_contents	Vascular Density	63	54605
0.971895	0.0285073	0.0755904	0.377129	0.706078	Other_and_unspecified_disc_disorder	Vascular Density	193	54475
1.14014	-0.13115	0.348154	-0.376701	0.706395	Rheumatism_unspecified_and_fibrositis	FD	9	54658
1.09145	-0.0875057	0.232385	-0.376555	0.706505	Acquired_deformities_of_finger	Vascular Density	20	54648
1.16311	-0.151099	0.401624	-0.376221	0.706753	Systemic_sclerosis	Vascular Density	7	54661
0.969231	0.0312523	0.0832322	0.375483	0.707301	Cystitis_and_urethritis	FD	166	54501
0.883026	0.1244	0.331358	0.375425	0.707344	Absent_or_infrequent_menstruation	Vascular Density	10	29927
0.870013	0.139247	0.370995	0.375334	0.707412	Liver_replaced_by_transplant	Vascular Density	8	54660
1.15018	-0.13992	0.373182	-0.374938	0.707706	Iatrogenic_hypotension	Vascular Density	8	54660
0.943249	0.0584249	0.156121	0.374229	0.708234	Prurigo_and_Lichen	FD	49	54618
0.904756	0.10009	0.267769	0.373791	0.70856	Cholesterolosis_of_gallbladder	FD	17	54650
1.09625	-0.0918931	0.245853	-0.373772	0.708574	Anemia_in_neoplastic_disease	Vascular Density	19	54649
1.13261	-0.124526	0.333221	-0.373705	0.708624	Vascular_disorders_of_skin	FD	9	54658
1.00978	-0.00972904	0.0261185	-0.372496	0.709523	Disorders_of_menstruation_and_other_abnormal_bleeding_from_female_genital_tract	FD	1957	27980
0.87055	0.13863	0.372601	0.372061	0.709847	Fluid_overload	FD	9	54658
1.12153	-0.114694	0.309268	-0.370857	0.710744	Other_specified_diseases_of_the_salivary_glands	FD	11	54656
0.960705	0.040088	0.108193	0.370522	0.710994	Periapical_abscess	FD	102	54565
1.13981	-0.130859	0.354056	-0.3696	0.711681	Circadian_rhythm_sleep_disorder	FD	8	54659
1.05635	-0.0548226	0.148558	-0.369032	0.712104	Arrhythmia_cardiac_NOS	FD	47	54620
0.940099	0.0617701	0.167384	0.369031	0.712104	Major_depressive_disorder	Vascular Density	39	54629
0.940099	0.0617701	0.167384	0.369031	0.712104	Depression	Vascular Density	39	54629
0.948034	0.0533645	0.144621	0.368995	0.712132	Disorders_of_esophageal_motility	Vascular Density	54	54614
1.10791	-0.102476	0.278928	-0.367393	0.713326	Atrophic_gastritis	FD	13	54654
1.04276	-0.0418744	0.114188	-0.366714	0.713832	Cyst_or_abscess_of_Bartholin_s_gland	FD	92	29845
0.967214	0.0333359	0.0910113	0.366284	0.714153	Benign_neoplasm_of_breast	Vascular Density	136	29801
0.935202	0.066993	0.182987	0.366109	0.714284	Psychogenic_disorder	FD	35	54632
0.948934	0.0524159	0.143285	0.365816	0.714503	Epilepsy	Vascular Density	54	54614
0.921527	0.0817235	0.223712	0.365307	0.714882	Premature_beats	FD	23	54644
1.10379	-0.0987473	0.270405	-0.365183	0.714975	Other_CNS_infection_and_poliomyelitis	Vascular Density	15	54653
0.972012	0.0283871	0.0777878	0.364931	0.715163	Other_biliary_tract_disease	FD	193	54474
0.869967	0.1393	0.382472	0.364209	0.715702	Small_kidney	FD	9	54658
0.990585	0.00945932	0.0261459	0.36179	0.717509	Diaphragmatic_hernia	Vascular Density	1724	52944
1.11749	-0.111086	0.307448	-0.361317	0.717862	Develomental_delays_and_disorders	FD	11	54656
0.886234	0.120774	0.33454	0.361016	0.718087	Blindness_and_low_vision	FD	11	54656
0.988315	0.0117536	0.0326025	0.360512	0.718464	Anal_and_rectal_conditions	Vascular Density	1073	53595
1.03662	-0.0359616	0.0998048	-0.360319	0.718609	Early_onset_of_delivery	FD	134	29803
1.05032	-0.0490935	0.136347	-0.360063	0.7188	Gout_and_other_crystal_arthropathies	Vascular Density	59	54609
0.909823	0.0945049	0.262587	0.359899	0.718922	Bronchopneumonia_and_lung_abscess	FD	17	54650
0.970422	0.0300242	0.0834347	0.359853	0.718957	Paroxysmal_supraventricular_tachycardia	Vascular Density	163	54505
0.92484	0.0781348	0.217705	0.358903	0.719668	Orthostatic_hypotension	FD	23	54644
0.931309	0.0711639	0.198663	0.358214	0.720183	Other_benign_neoplasm_of_uterus	FD	32	29905
0.978525	0.0217094	0.060667	0.357846	0.720459	Phlebitis_and_thrombophlebitis	FD	307	54360
1.09546	-0.0911783	0.255076	-0.357455	0.720751	Sialolithiasis	FD	16	54651
1.10484	-0.099704	0.280122	-0.355931	0.721892	Myeloid_leukemia_chronic	FD	13	54654
1.05757	-0.055975	0.158036	-0.354191	0.723196	Other_complications_of_the_puerperium_NEC	Vascular Density	42	29895
0.867283	0.14239	0.402402	0.353849	0.723452	Congenital_osteodystrophies	Vascular Density	7	54661
1.13897	-0.130126	0.36775	-0.353843	0.723457	Spina_bifida	Vascular Density	8	54660
1.02516	-0.0248535	0.0704331	-0.352867	0.724188	Cardiac_conduction_disorders	Vascular Density	229	54439
1.03675	-0.0360904	0.102333	-0.352674	0.724333	Malignant_neoplasm_of_bladder	Vascular Density	108	54560
0.977051	0.0232162	0.0661014	0.351221	0.725423	Other_disorders_of_intestine	Vascular Density	260	54408
1.03492	-0.0343281	0.0977588	-0.351152	0.725475	Hemorrhage_in_early_pregnancy	FD	139	29798
0.984851	0.0152644	0.0438039	0.348472	0.727486	Myocardial_infarction	Vascular Density	605	54063
1.14837	-0.138347	0.397475	-0.348065	0.727792	Rosacea	Vascular Density	7	54661
1.11291	-0.10698	0.307485	-0.347919	0.727901	Primary_biliary_cirrhosis	Vascular Density	12	54656
1.13116	-0.12324	0.354749	-0.347402	0.72829	Cancer_of_larynx	FD	8	54659
1.0379	-0.0372008	0.107307	-0.346675	0.728835	Streptococcus_infection	Vascular Density	95	54573
1.01287	-0.0127887	0.0369179	-0.346409	0.729035	Known_or_suspected_fetal_abnormality_affecting_management_of_mother	Vascular Density	876	29061
1.04582	-0.0447993	0.129728	-0.345333	0.729844	Other_diseases_of_blood_and_blood_forming_organs	FD	65	54602
0.965048	0.0355778	0.103076	0.34516	0.729974	Malignant_neoplasm_of_rectum_rectosigmoid_junction_and_anus	Vascular Density	107	54561
1.09263	-0.0885921	0.25678	-0.345011	0.730086	Poisoning_by_other_anti_infectives	FD	17	54650
1.07475	-0.0720888	0.20907	-0.344807	0.73024	Cancer_of_bone_and_connective_tissue	Vascular Density	25	54643
0.977285	0.0229768	0.0670363	0.342752	0.731785	Benign_mammary_dysplasias	Vascular Density	253	29684
0.953446	0.0476722	0.139197	0.342479	0.73199	Sciatica	Vascular Density	59	54609
0.929963	0.0726107	0.212103	0.342338	0.732097	Cervical_cancer	Vascular Density	25	29912
0.981201	0.0189778	0.0555491	0.341641	0.732621	Ulcer_of_esophagus	Vascular Density	368	54300
1.05401	-0.0526036	0.154084	-0.341396	0.732805	Edema	FD	45	54622
1.02404	-0.0237522	0.0698088	-0.340247	0.73367	Inflammatory_disease_of_cervix_vagina_and_vulva	FD	247	29690
1.02821	-0.0278149	0.0818562	-0.339802	0.734006	Heart_valve_disorders	Vascular Density	169	54499
1.05537	-0.0538924	0.15866	-0.339671	0.734104	Pelvic_inflammatory_disease_NOS	Vascular Density	43	29894
0.940613	0.0612236	0.180359	0.339454	0.734268	Symptoms_affecting_skin	Vascular Density	35	54633
1.09434	-0.0901529	0.266185	-0.338685	0.734847	Cancer_of_eye	FD	15	54652
1.06815	-0.065926	0.195065	-0.337969	0.735386	Lymphoid_leukemia	FD	27	54640
1.12441	-0.117262	0.347749	-0.337203	0.735964	Acute_reaction_to_stress	Vascular Density	9	54659
1.05386	-0.0524616	0.155831	-0.336658	0.736375	Nerve_root_and_plexus_disorders	FD	45	54622
0.980511	0.0196812	0.058461	0.336655	0.736377	Cervical_cancer_and_dysplasia	Vascular Density	331	29606
1.00913	-0.00909291	0.0270587	-0.336044	0.736838	Irregular_menstrual_cycle_bleeding	Vascular Density	1635	28302
1.02337	-0.0231058	0.0687637	-0.336018	0.736857	Noninflammatory_disorders_of_cervix	Vascular Density	236	29701
1.05187	-0.0505728	0.150813	-0.335335	0.737372	Disorders_of_parathyroid_gland	FD	48	54619
1.12827	-0.120684	0.361319	-0.334009	0.738372	Dystrophy_of_female_genital_tract	FD	8	29929
1.02582	-0.0254886	0.0763756	-0.333727	0.738585	Pain_in_joint	FD	192	54475
1.09467	-0.0904507	0.271465	-0.333195	0.738987	Splenomegaly	FD	15	54652
1.08077	-0.0776766	0.233344	-0.332884	0.739222	Benign_neoplasm_of_respiratory_and_intrathoracic_organs	Vascular Density	20	54648
1.1334	-0.125222	0.376365	-0.332713	0.739351	Spina_bifida	FD	8	54659
0.987783	0.0122926	0.0371673	0.330737	0.740843	Unspecified_monoarthritis	FD	819	53848
1.13982	-0.130874	0.395807	-0.330651	0.740908	Intestinal_helminthiases	FD	7	54660
0.90695	0.0976682	0.29575	0.330239	0.74122	Keratitis	Vascular Density	13	54655
1.05939	-0.0576891	0.17475	-0.330123	0.741307	Polymyalgia_Rheumatica	FD	34	54633
1.11798	-0.111527	0.338714	-0.329266	0.741955	Decubitus_ulcer	Vascular Density	9	54659
0.946311	0.0551843	0.167994	0.328489	0.742542	Human_immunodeficiency_virus_HIV_disease	FD	43	54624
1.04856	-0.0474145	0.144614	-0.32787	0.74301	Atrioventricular_AV_block	Vascular Density	54	54614
1.02043	-0.0202277	0.0619698	-0.326412	0.744113	Postoperative_infection	FD	296	54371
1.03215	-0.031646	0.0970248	-0.326164	0.7443	Breast_conditions_congenital_or_relating_to_hormones	FD	123	54544
0.976858	0.0234141	0.0720406	0.325012	0.745172	Anxiety_disorders	Vascular Density	215	54453
1.11928	-0.112685	0.347011	-0.324729	0.745386	Tympanosclerosis_and_middle_ear_disease_related_to_otitis_media	Vascular Density	9	54659
1.06582	-0.0637434	0.196364	-0.324619	0.745469	Other_specified_disorders_of_breast	Vascular Density	29	54639
1.05673	-0.0551826	0.170261	-0.324105	0.745858	Hypoglycemia	FD	37	54630
0.940262	0.0615969	0.190088	0.324044	0.745905	Hyperhidrosis	Vascular Density	31	54637
1.08634	-0.082811	0.256925	-0.322316	0.747214	Alteration_of_consciousness	FD	16	54651
0.904634	0.100225	0.311174	0.322087	0.747387	Keratitis	FD	13	54654
0.992465	0.00756377	0.0234883	0.322023	0.747435	Esophagitis_GERD_and_related_diseases	FD	2119	52548
1.05543	-0.0539498	0.167575	-0.321944	0.747495	Cancer_of_mouth	FD	38	54629
0.964456	0.0361912	0.112447	0.321851	0.747566	Hallux_rigidus	FD	91	54576
1.03763	-0.0369415	0.115023	-0.321165	0.748085	Cancer_of_other_female_genital_organs	FD	86	29851
1.09363	-0.0894983	0.279006	-0.320775	0.748381	Other_unspecified_back_disorders	Vascular Density	14	54654
1.09363	-0.0894983	0.279006	-0.320775	0.748381	Other_and_unspecified_disorders_of_back	Vascular Density	14	54654
1.09363	-0.0894983	0.279006	-0.320775	0.748381	Intervertebral_disc_disorder_with_myelopathy	Vascular Density	14	54654
0.935705	0.0664546	0.208946	0.318047	0.750449	Allergies_other	FD	28	54639
1.139	-0.130148	0.410981	-0.316677	0.751488	Neoplasm_of_uncertain_behavior_of_male_genital_organs	Vascular Density	6	24725
0.967683	0.0328511	0.104258	0.315093	0.752691	Hydrocele	Vascular Density	101	24630
0.929814	0.0727706	0.2316	0.314208	0.753363	Keloid_scar	FD	24	54643
1.09649	-0.0921135	0.293761	-0.313566	0.753851	Primary_biliary_cirrhosis	FD	12	54655
1.05586	-0.0543562	0.173358	-0.313549	0.753864	Other_disorders_of_thyroid	Vascular Density	38	54630
1.13378	-0.12556	0.400768	-0.3133	0.754053	Disorders_of_diaphragm	Vascular Density	7	54661
0.989697	0.0103566	0.0331016	0.312874	0.754376	Benign_neoplasm_of_colon	FD	1029	53638
1.02261	-0.0223546	0.0714641	-0.312808	0.754427	Colorectal_cancer	Vascular Density	225	54443
1.09006	-0.0862335	0.275696	-0.312784	0.754445	Portal_hypertension	FD	14	54653
0.978255	0.0219845	0.0703571	0.312471	0.754683	Benign_neoplasm_of_unspecified_sites	Vascular Density	226	54442
0.979798	0.0204093	0.0654728	0.311722	0.755252	Nasal_polyps	FD	264	54403
0.953403	0.0477175	0.153135	0.311604	0.755341	Myeloproliferative_disease	FD	49	54618
1.04239	-0.0415115	0.133379	-0.311229	0.755626	Left_bundle_branch_block	Vascular Density	64	54604
1.06353	-0.0615964	0.198107	-0.310925	0.755858	Throat_pain	Vascular Density	28	54640
0.855004	0.156649	0.50411	0.310744	0.755995	Herpes_zoster_with_nervous_system_complications	FD	5	54662
0.984096	0.0160323	0.0516745	0.310256	0.756366	Cerebrovascular_disease	FD	416	54251
1.05654	-0.0549996	0.177383	-0.310061	0.756515	Other_complications_of_the_puerperium_NEC	FD	42	29895
0.935242	0.06695	0.216109	0.309797	0.756715	Erectile_dysfunction_ED_	Vascular Density	24	24707
0.956415	0.0445638	0.144719	0.307935	0.758132	Pruritus_and_related_conditions	Vascular Density	54	54614
1.13957	-0.130651	0.4254	-0.307125	0.758748	Fracture_of_unspecified_bones	Vascular Density	6	54662
1.01806	-0.0178962	0.0582934	-0.307002	0.758842	Epilepsy_recurrent_seizures_convulsions	FD	339	54328
0.936003	0.0661366	0.215485	0.30692	0.758904	Cystic_kidney_disease	Vascular Density	24	54644
1.02708	-0.026722	0.0873983	-0.305749	0.759796	Hemorrhage_in_early_pregnancy	Vascular Density	139	29798
1.07801	-0.0751191	0.246824	-0.304343	0.760867	Fracture_of_neck_of_femur	FD	17	54650
0.892478	0.113753	0.37515	0.30322	0.761722	Malignant_neoplasm_of_small_intestine_including_duodenum	FD	8	54659
0.969314	0.0311666	0.102797	0.303186	0.761748	Rheumatoid_arthritis_and_other_inflammatory_polyarthropathies	Vascular Density	110	54558
0.989953	0.0100975	0.0336338	0.300219	0.76401	Benign_neoplasm_of_colon	Vascular Density	1029	53639
1.08299	-0.0797222	0.265591	-0.30017	0.764048	Partial_epilepsy	Vascular Density	15	54653
0.963227	0.0374667	0.12483	0.300141	0.76407	Suicide_or_self_inflicted_injury	FD	79	54588
0.963227	0.0374667	0.12483	0.300141	0.76407	Suicidal_ideation_or_attempt	FD	79	54588
0.900921	0.104337	0.348221	0.29963	0.764459	Anomalies_of_endocrine_glands_congenital	FD	10	54657
1.10248	-0.0975661	0.32583	-0.299439	0.764605	Myopathy	FD	10	54657
1.13867	-0.129858	0.434206	-0.29907	0.764886	Autoimmune_hemolytic_anemias	Vascular Density	6	54662
1.0341	-0.0335272	0.112182	-0.298865	0.765043	Hallux_rigidus	Vascular Density	91	54577
0.977759	0.0224923	0.0752849	0.298763	0.765121	Paroxysmal_tachycardia_unspecified	Vascular Density	200	54468
1.05952	-0.0578124	0.193877	-0.298191	0.765557	Thyroid_cancer	FD	30	54637
0.94902	0.0523255	0.17558	0.298015	0.765692	Cyst_of_kidney_acquired	Vascular Density	38	54630
0.989109	0.0109512	0.0369144	0.296665	0.766722	Other_chronic_ischemic_heart_disease_unspecified	FD	814	53853
0.95066	0.0505987	0.170811	0.296226	0.767058	Infection_of_the_eye	Vascular Density	38	54630
0.983442	0.0166967	0.0565247	0.295387	0.767699	Early_or_threatened_labor_hemorrhage_in_early_pregnancy	FD	454	29483
0.93354	0.0687712	0.234548	0.293207	0.769364	Lymphoid_leukemia_chronic	FD	20	54647
0.945625	0.0559094	0.190694	0.29319	0.769377	Other_paralytic_syndromes	FD	33	54634
1.02752	-0.0271524	0.0926718	-0.292995	0.769526	Endometrial_hyperplasia	FD	134	29803
1.14819	-0.138189	0.472156	-0.292675	0.76977	Toxic_effect_of_other_substances_chiefly_nonmedicinal_as_to_source	FD	5	54662
0.95086	0.0503884	0.172411	0.292258	0.77009	Other_disorders_of_metabolism	FD	39	54628
0.931276	0.0711993	0.243651	0.292219	0.770119	Other_specified_erythematous_conditions	Vascular Density	19	54649
1.00974	-0.00969038	0.0331625	-0.292209	0.770126	Cholelithiasis_and_cholecystitis	FD	1055	53612
0.956602	0.0443679	0.151894	0.292098	0.770212	Ectopic_pregnancy	Vascular Density	46	29891
0.975401	0.0249068	0.0854117	0.291608	0.770586	Cystitis	Vascular Density	160	54508
0.937512	0.0645255	0.22143	0.291404	0.770743	Other_demyelinating_diseases_of_central_nervous_system	FD	25	54642
1.01827	-0.0181063	0.062196	-0.291117	0.770962	Malignant_neoplasm_of_other_and_ill_defined_sites_within_the_digestive_organs_and_peritoneum	FD	281	54386
0.943968	0.0576634	0.198266	0.290839	0.771175	Kidney_replaced_by_transpant	Vascular Density	28	54640
0.94642	0.0550689	0.189354	0.290826	0.771185	Agorophobia_social_phobia_and_panic_disorder	FD	33	54634
1.1536	-0.142888	0.491839	-0.290518	0.77142	Vitamin_D_deficiency	Vascular Density	5	54663
1.04176	-0.0409122	0.140833	-0.290501	0.771433	Infections_of_genitourinary_tract_during_pregnancy	Vascular Density	54	29883
1.07633	-0.0735529	0.255065	-0.28837	0.773064	Open_wound_of_nose_and_sinus	Vascular Density	17	54651
0.961012	0.0397688	0.137966	0.28825	0.773155	Congenital_coagulation_defects	Vascular Density	58	54610
1.03274	-0.0322156	0.111985	-0.287679	0.773592	Vertiginous_syndromes_and_other_disorders_of_vestibular_system	Vascular Density	89	54579
1.0927	-0.0886485	0.309915	-0.286042	0.774846	Obsessive_compulsive_disorders	Vascular Density	11	54657
0.969755	0.0307114	0.108316	0.283535	0.776767	Symptoms_and_disorders_of_the_joints	Vascular Density	97	54571
1.0538	-0.052405	0.185382	-0.282686	0.777417	Osteochondropathies	FD	33	54634
1.05111	-0.0498511	0.176691	-0.282138	0.777838	Disorders_of_calcium_phosphorus_metabolism	FD	35	54632
1.04192	-0.0410657	0.145937	-0.281394	0.778408	Fracture_of_hand_or_wrist	FD	52	54615
1.08927	-0.0855075	0.303914	-0.281354	0.778439	Fracture_of_patella	Vascular Density	12	54656
1.06477	-0.0627571	0.223412	-0.280903	0.778785	Gangrene	FD	21	54646
0.866984	0.142735	0.508385	0.280761	0.778894	Osteitis_deformans_Paget_s_disease_of_bone_	Vascular Density	5	54663
0.866984	0.142735	0.508385	0.280761	0.778894	Osteitis_deformans_and_osteopathies_associated_with_other_disorders_classified_elsewhere	Vascular Density	5	54663
0.932398	0.0699957	0.249731	0.280285	0.779259	Other_inflammatory_disorders_of_male_genital_organs	FD	19	24711
1.09428	-0.0900951	0.322586	-0.27929	0.780022	Glucocorticoid_deficiency	FD	10	54657
1.09428	-0.0900951	0.322586	-0.27929	0.780022	Adrenal_hypofunction	FD	10	54657
1.01598	-0.0158506	0.0568695	-0.278718	0.780461	Intervertebral_disc_disorders	FD	356	54311
1.04377	-0.0428425	0.154485	-0.277325	0.78153	Disorders_of_parathyroid_gland	Vascular Density	48	54620
1.04654	-0.0454882	0.164088	-0.277219	0.781612	Other_disorders_of_bone_and_cartilage	FD	41	54626
0.928061	0.0746582	0.269506	0.277019	0.781765	Alteration_of_consciousness	Vascular Density	16	54652
1.03499	-0.0343925	0.124224	-0.276858	0.781889	Other_chronic_nonalcoholic_liver_disease	Vascular Density	73	54595
0.972041	0.0283577	0.102443	0.276814	0.781923	Hypotension_NOS	Vascular Density	108	54560
1.02012	-0.0199194	0.0721082	-0.276244	0.782361	Placenta_previa_and_abruptio_placenta	FD	266	29671
0.901766	0.1034	0.375008	0.275727	0.782758	Malignant_neoplasm_of_small_intestine_including_duodenum	Vascular Density	8	54660
0.941724	0.0600425	0.218507	0.274785	0.783481	Other_venous_embolism_and_thrombosis	FD	25	54642
0.983304	0.0168373	0.0614829	0.273854	0.784197	Cervical_cancer_and_dysplasia	FD	331	29606
1.1227	-0.115733	0.422768	-0.273751	0.784276	Lymphoid_leukemia_acute	Vascular Density	6	54662
0.910716	0.0935246	0.342014	0.273452	0.784506	Pallor_and_flushing	FD	10	54657
0.969484	0.0309916	0.113336	0.27345	0.784508	Cystic_mastopathy	FD	95	29842
0.969058	0.0314312	0.115382	0.272409	0.785307	Other_symptoms_involving_abdomen_and_pelvis	FD	89	54578
1.00946	-0.00941524	0.0346434	-0.271776	0.785794	Menopausal_and_postmenopausal_disorders	Vascular Density	1037	28900
1.05581	-0.0543075	0.200094	-0.27141	0.786076	Cardiac_arrest	FD	27	54640
0.950065	0.0512244	0.189307	0.270589	0.786707	Other_specified_nonpsychotic_and_or_transient_mental_disorders	Vascular Density	31	54637
0.984443	0.0156793	0.0582551	0.269149	0.787815	Mucous_polyp_of_cervix	FD	350	29587
0.968403	0.0321065	0.119459	0.268765	0.788111	Strabismus_and_other_disorders_of_binocular_eye_movements	Vascular Density	79	54589
[truncated: 478 more rows]

## Sheet: S.Table6
Supplemental Table 6: Incident PheWAS using events diagnosed after time of image acquisition
coef	exp(coef)	HR (per 1SD decrease in x)	se(coef)	z	Pr(>|z|)	y	x	N_Incd_cases	N_Controls
-0.294073	0.745222	1.34188	0.0161212	-18.2414	2.42249e-74	Cataract	FD	3499	50400
-0.289266	0.748813	1.33545	0.0181415	-15.945	3.08747e-57	Cataract	Vascular Density	3499	50401
-0.885358	0.412566	2.42385	0.0644399	-13.7393	5.90461e-43	Myopia	Vascular Density	262	54375
-0.142612	0.86709	1.15328	0.0108859	-13.1006	3.26536e-39	Essential_hypertension	Vascular Density	9469	40978
-0.142607	0.867095	1.15328	0.0108956	-13.0885	3.83145e-39	Hypertension	Vascular Density	9453	40958
-0.486929	0.614511	1.62731	0.0406983	-11.9644	5.46125e-33	Disorders_of_refraction_and_accommodation_blindness_and_low_vision	Vascular Density	667	53949
-0.111619	0.894385	1.11809	0.0104201	-10.7119	8.94977e-27	Essential_hypertension	FD	9468	40978
-0.249608	0.779106	1.28352	0.0233835	-10.6745	1.33915e-26	Senile_cataract	FD	1689	52811
-0.110663	0.895241	1.11702	0.0104321	-10.6079	2.73784e-26	Hypertension	FD	9452	40958
-0.350669	0.704217	1.42002	0.0360611	-9.7243	2.37523e-22	Disorders_of_refraction_and_accommodation_blindness_and_low_vision	FD	666	53949
-0.498641	0.607356	1.64648	0.054564	-9.13864	6.32444e-20	Myopia	FD	262	54374
-0.232446	0.792593	1.26168	0.0260561	-8.92098	4.62198e-19	Senile_cataract	Vascular Density	1689	52812
-0.571779	0.56452	1.77142	0.0707602	-8.08052	6.44899e-16	Retinal_detachment_with_retinal_defect	Vascular Density	209	54400
-0.46213	0.62994	1.58745	0.0572956	-8.06572	7.2807e-16	Retinal_detachments_and_defects	Vascular Density	324	54163
-0.275519	0.759178	1.31721	0.0387325	-7.11339	1.13229e-12	Other_disorders_of_eye	FD	608	53962
-0.293465	0.745675	1.34107	0.043123	-6.80529	1.00843e-11	Other_disorders_of_eye	Vascular Density	608	53963
-0.233248	0.791957	1.26269	0.0350649	-6.6519	2.89331e-11	Other_retinal_disorders	FD	758	53773
-0.46833	0.626047	1.59732	0.0738383	-6.34265	2.25853e-10	Disorders_of_vitreous_body	Vascular Density	202	54417
-0.448372	0.638667	1.56576	0.0723059	-6.20104	5.60926e-10	Primary_open_angle_glaucoma	Vascular Density	215	54431
-0.448372	0.638667	1.56576	0.0723059	-6.20104	5.60926e-10	Open_angle_glaucoma	Vascular Density	215	54431
-0.2346	0.790887	1.2644	0.0386881	-6.06388	1.3288e-09	Other_retinal_disorders	Vascular Density	758	53774
-0.317465	0.727992	1.37364	0.0524409	-6.05376	1.41507e-09	Retinal_detachments_and_defects	FD	324	54162
-0.209488	0.811	1.23305	0.0358915	-5.83669	5.32468e-09	Glaucoma	Vascular Density	881	53657
-0.356032	0.70045	1.42765	0.0643533	-5.53246	3.15778e-08	Retinal_detachment_with_retinal_defect	FD	209	54399
-0.223734	0.799527	1.25074	0.0412373	-5.42554	5.7779e-08	Macular_degeneration_senile_of_retina_NOS	FD	552	54053
-0.223734	0.799527	1.25074	0.0412373	-5.42554	5.7779e-08	Degeneration_of_macula_and_posterior_pole_of_retina	FD	552	54053
-0.480043	0.618756	1.61614	0.0903054	-5.31578	1.06202e-07	Amblyopia	FD	96	54565
-0.33786	0.713295	1.40194	0.0657416	-5.13921	2.75894e-07	Disorders_of_vitreous_body	FD	202	54416
-0.23107	0.793684	1.25995	0.0455321	-5.07489	3.8773e-07	Macular_degeneration_senile_of_retina_NOS	Vascular Density	552	54054
-0.23107	0.793684	1.25995	0.0455321	-5.07489	3.8773e-07	Degeneration_of_macula_and_posterior_pole_of_retina	Vascular Density	552	54054
-0.277746	0.757489	1.32015	0.0550673	-5.04377	4.5646e-07	Astigmatism	FD	298	54363
-0.282942	0.753564	1.32703	0.0615727	-4.59525	4.32228e-06	Astigmatism	Vascular Density	298	54364
-0.0889638	0.914879	1.09304	0.0199649	-4.45602	8.34972e-06	Type_2_diabetes	FD	2633	51060
-0.286466	0.750913	1.33171	0.0646361	-4.43198	9.33719e-06	Primary_open_angle_glaucoma	FD	215	54430
-0.286466	0.750913	1.33171	0.0646361	-4.43198	9.33719e-06	Open_angle_glaucoma	FD	215	54430
-0.235335	0.790306	1.26533	0.0531082	-4.43124	9.36938e-06	Aphakia_and_other_disorders_of_lens	FD	328	54314
-0.0878561	0.915893	1.09183	0.0199345	-4.40723	1.04699e-05	Diabetes_mellitus	FD	2645	50962
-0.104748	0.900552	1.11043	0.023997	-4.36503	1.27103e-05	Other_anemias	FD	1817	52128
-0.0865491	0.917091	1.0904	0.0202046	-4.28363	1.83871e-05	Obesity	FD	2643	51659
-0.478388	0.619782	1.61347	0.11215	-4.2656	1.9937e-05	Renal_dialysis	FD	61	54570
-0.301575	0.739652	1.35199	0.0710331	-4.24556	2.18051e-05	Corneal_opacity_and_other_disorders_of_cornea	FD	176	54473
-0.085002	0.91851	1.08872	0.0202219	-4.20347	2.6286e-05	Overweight_obesity_and_other_hyperalimentation	FD	2641	51641
-0.559163	0.571688	1.74921	0.139427	-4.01044	6.06049e-05	Corneal_dystrophy	FD	38	54625
-0.13235	0.876034	1.14151	0.0336943	-3.92797	8.56642e-05	Glaucoma	FD	881	53656
-0.0803816	0.922764	1.0837	0.0206794	-3.88704	0.000101474	Diabetes_mellitus	Vascular Density	2645	50963
-0.078017	0.924949	1.08114	0.0207364	-3.76232	0.000168343	Type_2_diabetes	Vascular Density	2633	51061
-0.908217	0.403242	2.4799	0.244458	-3.71522	0.000203025	Type_1_diabetes_with_neurological_manifestations	FD	9	54653
-1.16524	0.311849	3.20668	0.316848	-3.67759	0.00023545	Hereditary_retinal_dystrophies	Vascular Density	11	54656
-1.26819	0.28134	3.55442	0.347957	-3.64468	0.000267724	Gouty_arthropathy	FD	4	54662
-0.146485	0.863738	1.15776	0.0402315	-3.64106	0.000271516	Gout	FD	601	54029
-0.386046	0.679739	1.47115	0.106772	-3.61561	0.000299647	Amblyopia	Vascular Density	96	54566
-0.608507	0.544163	1.83769	0.170324	-3.57265	0.000353385	Hypertensive_heart_disease	FD	24	54630
-0.139168	0.870082	1.14932	0.0392692	-3.54394	0.000394201	Gout_and_other_crystal_arthropathies	FD	637	53971
-0.542788	0.581126	1.7208	0.153292	-3.54089	0.000398786	Disorders_of_iris_and_ciliary_body	Vascular Density	47	54611
-0.826017	0.43779	2.2842	0.233931	-3.53103	0.000413938	Retinal_hemorrhage_ischemia	FD	11	54654
-0.241221	0.785668	1.2728	0.0686262	-3.515	0.000439758	Type_2_diabetes_with_ophthalmic_manifestations	Vascular Density	240	54388
-0.0665447	0.935621	1.06881	0.0189612	-3.50951	0.00044893	Cardiac_dysrhythmias	FD	2923	50553
-0.160126	0.852036	1.17366	0.0457641	-3.49894	0.000467106	Secondary_malignancy_of_bone	FD	469	54168
-0.468133	0.62617	1.59701	0.134096	-3.49104	0.000481144	Blindness_and_low_vision	Vascular Density	59	54598
-0.158233	0.853651	1.17144	0.0456546	-3.46586	0.000528532	Congestive_heart_failure_CHF_NOS	FD	466	54150
-0.139446	0.86984	1.14964	0.0403025	-3.45997	0.000540233	Other_specified_cardiac_dysrhythmias	FD	613	53923
-0.282779	0.753686	1.32681	0.0824677	-3.42897	0.000605879	Hyperparathyroidism	Vascular Density	165	54464
-0.805096	0.447045	2.23691	0.234945	-3.42675	0.000610859	Hereditary_retinal_dystrophies	FD	11	54655
-0.72835	0.482705	2.07166	0.212565	-3.42648	0.000611468	Hypertensive_heart_disease	Vascular Density	24	54631
-0.0847173	0.918772	1.08841	0.0249049	-3.40163	0.000669842	Other_anemias	Vascular Density	1818	52128
-0.213464	0.807781	1.23796	0.0628031	-3.39894	0.000676464	Type_2_diabetes_with_ophthalmic_manifestations	FD	240	54387
-0.456045	0.633785	1.57782	0.134251	-3.39696	0.000681391	Renal_dialysis	Vascular Density	61	54571
-0.111245	0.89472	1.11767	0.0327852	-3.39314	0.000690969	Congestive_heart_failure_nonhypertensive	FD	930	53538
-0.265956	0.766473	1.30468	0.0784469	-3.39027	0.00069825	Disorders_of_parathyroid_gland	Vascular Density	183	54437
-0.0964948	0.908015	1.1013	0.0285083	-3.3848	0.000712302	Iron_deficiency_anemias_unspecified_or_not_due_to_blood_loss	FD	1297	53045
-0.408998	0.664316	1.50531	0.121158	-3.37575	0.000736156	Visual_field_defects	Vascular Density	74	54579
-0.454878	0.634525	1.57598	0.136831	-3.32437	0.000886195	Benign_neoplasm_of_respiratory_and_intrathoracic_organs	FD	44	54603
-0.125527	0.882032	1.13375	0.0379052	-3.3116	0.00092763	Sleep_apnea	FD	731	53691
-0.269721	0.763593	1.3096	0.0822591	-3.27892	0.00104206	Renal_failure_NOS	FD	133	54458
-0.0614702	0.940381	1.0634	0.018991	-3.23681	0.00120874	Poisoning_by_antibiotics	FD	3034	50721
-0.134404	0.874237	1.14385	0.0415265	-3.23658	0.00120972	Gout_and_other_crystal_arthropathies	Vascular Density	637	53972
-0.0449505	0.956045	1.04598	0.014062	-3.1966	0.00139056	Disorders_of_lipoid_metabolism	FD	5389	47341
-0.523726	0.59231	1.68831	0.164018	-3.19311	0.00140751	Cystic_kidney_disease	FD	29	54614
-0.515554	0.59717	1.67457	0.161604	-3.19023	0.00142158	Kidney_replaced_by_transpant	FD	29	54610
-0.0447542	0.956233	1.04577	0.0140912	-3.17603	0.00149307	Hyperlipidemia	FD	5368	47367
-0.681107	0.506056	1.97606	0.214977	-3.16828	0.00153346	Peripheral_retinal_degenerations	FD	14	54644
0.432314	1.54082	0.649006	0.13653	3.16644	0.00154318	Primary_angle_closure_glaucoma	Vascular Density	64	54593
-0.134807	0.873884	1.14432	0.0427461	-3.15367	0.00161231	Gout	Vascular Density	601	54030
-0.211112	0.809683	1.23505	0.067119	-3.14534	0.00165892	Diabetic_retinopathy	FD	211	54418
-0.531971	0.587446	1.70228	0.169389	-3.14053	0.00168643	Small_kidney	FD	26	54632
-0.544883	0.57991	1.72441	0.173828	-3.13461	0.00172084	Acute_pancreatitis	FD	25	54527
-0.132957	0.875503	1.1422	0.0425632	-3.12376	0.00178554	Other_specified_cardiac_dysrhythmias	Vascular Density	613	53924
-0.120322	0.886635	1.12786	0.0386348	-3.11434	0.0018436	Sleep_apnea	Vascular Density	731	53692
-0.0878557	0.915893	1.09183	0.0282189	-3.11336	0.00184967	Iron_deficiency_anemias	FD	1334	52984
-0.370753	0.690214	1.44883	0.119146	-3.11176	0.00185977	Portal_hypertension	Vascular Density	75	54579
0.220003	1.24608	0.802516	0.0714942	3.07722	0.00208944	Inflammation_of_eyelids	Vascular Density	225	54260
0.0581432	1.05987	0.943515	0.0188972	3.07682	0.00209223	GERD	Vascular Density	3175	50806
1.18745	3.2787	0.304999	0.385985	3.07641	0.0020951	Malunion_and_nonunion_of_fracture	Vascular Density	8	54640
-0.0447793	0.956208	1.0458	0.0146045	-3.06614	0.00216845	Hypercholesterolemia	FD	4997	47894
0.889878	2.43483	0.410706	0.292946	3.03768	0.00238404	Pelvic_inflammatory_disease_NOS	FD	21	29873
-0.227499	0.796523	1.25546	0.0749476	-3.03544	0.00240186	Type_1_diabetes	Vascular Density	198	54301
-0.130248	0.877877	1.13911	0.0430107	-3.02828	0.00245954	Hyposmolality_and_or_hyponatremia	FD	544	54088
0.188859	1.20787	0.827903	0.0627973	3.00744	0.00263458	Other_diseases_of_the_teeth_and_supporting_structures	Vascular Density	292	54185
-0.411241	0.662827	1.50869	0.137627	-2.98808	0.0028074	Mycoses	FD	44	54609
-0.909837	0.40259	2.48392	0.304778	-2.98524	0.00283352	Progressive_myopia	Vascular Density	12	54649
-0.475461	0.621598	1.60876	0.159449	-2.9819	0.00286469	Anatomical_abnormatilies_of_kidney_and_ureters	FD	31	54626
-0.132114	0.876241	1.14124	0.0443573	-2.97841	0.00289745	Nonrheumatic_mitral_valve_disorders	Vascular Density	575	53973
-0.683528	0.504833	1.98085	0.230625	-2.96381	0.00303857	Anomalies_of_pupillary_function	Vascular Density	21	54645
-0.985075	0.373411	2.67801	0.332428	-2.96327	0.00304386	Type_1_diabetes_with_neurological_manifestations	Vascular Density	9	54654
-0.123438	0.883877	1.13138	0.0417382	-2.95743	0.00310218	Nonrheumatic_mitral_valve_disorders	FD	575	53972
-1.70402	0.181951	5.49598	0.57626	-2.95703	0.00310622	Choroidal_degenerations	Vascular Density	4	54662
-0.415265	0.660165	1.51477	0.141202	-2.94092	0.00327238	Chorioretinal_inflammations_scars_and_other_disorders_of_choroid	FD	41	54620
-0.225759	0.79791	1.25327	0.0768556	-2.93745	0.00330924	Hyperparathyroidism	FD	165	54463
-0.599123	0.549293	1.82052	0.204501	-2.92969	0.00339304	Small_kidney	Vascular Density	26	54633
-0.794232	0.451928	2.21274	0.27139	-2.92654	0.00342759	Peripheral_retinal_degenerations	Vascular Density	14	54645
-0.557716	0.572515	1.74668	0.190701	-2.92456	0.00344944	Kidney_replaced_by_transpant	Vascular Density	29	54611
-0.98215	0.374505	2.67019	0.336382	-2.91974	0.00350323	Optic_atrophy	FD	5	54661
-0.264618	0.767499	1.30293	0.0911107	-2.90436	0.00368005	Renal_failure_NOS	Vascular Density	133	54459
-0.124628	0.882826	1.13273	0.0430535	-2.89471	0.00379507	Benign_neoplasm_of_uterus	Vascular Density	594	28203
-0.0849699	0.91854	1.08868	0.0294658	-2.88368	0.00393056	Iron_deficiency_anemias_unspecified_or_not_due_to_blood_loss	Vascular Density	1297	53046
2.41592	11.2	0.0892855	0.841887	2.86964	0.00410934	Osteochondritis_dissecans	FD	4	54659
-0.0848191	0.918678	1.08852	0.0295624	-2.86915	0.00411571	Atrial_fibrillation_and_flutter	Vascular Density	1290	52716
-0.71005	0.49162	2.03409	0.247645	-2.86721	0.00414113	Congenital_anomalies_of_the_eye	FD	11	54648
-0.141203	0.868313	1.15166	0.0493104	-2.86356	0.00418907	Congestive_heart_failure_CHF_NOS	Vascular Density	466	54151
-0.169262	0.844288	1.18443	0.0591946	-2.85942	0.00424417	Aphakia_and_other_disorders_of_lens	Vascular Density	328	54315
-0.632473	0.531276	1.88226	0.222152	-2.84703	0.00441297	Acute_sinusitis	FD	15	54642
1.48034	4.39443	0.227561	0.520642	2.84329	0.00446501	Chronic_passive_congestion_of_liver	FD	7	54659
-0.672245	0.510561	1.95863	0.237417	-2.8315	0.00463306	Progressive_myopia	FD	12	54648
-0.817627	0.441478	2.26512	0.289402	-2.82523	0.00472465	Type_1_diabetes_with_renal_manifestations	FD	6	54659
-0.880111	0.414737	2.41117	0.311784	-2.82283	0.00476021	Congenital_anomalies_of_the_eye	Vascular Density	11	54649
-0.210934	0.809828	1.23483	0.0748014	-2.81992	0.00480362	Noninfectious_disorders_of_lymphatic_channels	FD	174	54468
-0.368023	0.692101	1.44488	0.130521	-2.81965	0.00480753	Disorders_of_optic_nerve_and_visual_pathways	FD	51	54597
-0.122557	0.884656	1.13038	0.0435413	-2.81472	0.00488193	Uterine_leiomyoma	Vascular Density	581	28238
-0.137018	0.871955	1.14685	0.0487531	-2.81044	0.00494735	Secondary_malignancy_of_respiratory_organs	FD	426	54221
-0.206058	0.813786	1.22882	0.0734188	-2.80661	0.00500659	Disorders_of_parathyroid_gland	FD	183	54436
-0.130251	0.877875	1.13911	0.0464195	-2.80596	0.00501672	Atrioventricular_AV_block	FD	454	54159
-0.523078	0.592693	1.68721	0.186602	-2.80317	0.00506024	Anatomical_abnormatilies_of_kidney_and_ureters	Vascular Density	31	54627
-0.0579987	0.943651	1.05971	0.0207575	-2.79411	0.00520422	Allergy_adverse_effect_of_penicillin	FD	2546	51312
-0.115091	0.891285	1.12198	0.0413401	-2.78401	0.00536912	Mitral_valve_disease	FD	590	53949
-0.203629	0.815765	1.22584	0.073316	-2.77742	0.00547924	Diabetic_retinopathy	Vascular Density	211	54419
-0.0668738	0.935313	1.06916	0.0241376	-2.77052	0.00559665	Other_chronic_ischemic_heart_disease_unspecified	FD	1765	52088
-0.199619	0.819043	1.22094	0.0721533	-2.76659	0.00566458	Late_effects_of_cerebrovascular_disease	FD	184	54423
-0.120834	0.886181	1.12844	0.0438077	-2.75828	0.00581061	Mitral_valve_disease	Vascular Density	590	53950
-0.177574	0.837299	1.19432	0.0644356	-2.75584	0.00585413	Hemiplegia	FD	235	54351
-0.136653	0.872273	1.14643	0.0496623	-2.75164	0.00592969	Atrioventricular_AV_block	Vascular Density	454	54160
1.04782	2.85144	0.3507	0.382152	2.7419	0.00610853	Panniculitis	Vascular Density	8	54659
-0.218426	0.803783	1.24412	0.0799384	-2.73244	0.00628679	Corneal_opacity_and_other_disorders_of_cornea	Vascular Density	176	54474
-0.281762	0.754453	1.32546	0.103584	-2.72014	0.00652546	Multiple_sclerosis	Vascular Density	98	54483
-0.299104	0.741482	1.34865	0.11	-2.71913	0.00654545	Portal_hypertension	FD	75	54578
-0.364229	0.694732	1.4394	0.134075	-2.7166	0.0065956	Peptic_ulcer_site_unspecified	FD	47	54592
-0.0549544	0.946528	1.05649	0.0203727	-2.69745	0.00698718	Other_disorders_of_circulatory_system	FD	2561	51402
-0.0744376	0.928265	1.07728	0.0275988	-2.69713	0.00699396	Other_abnormal_blood_chemistry	FD	1356	52947
0.651425	1.91827	0.521302	0.242372	2.68771	0.00719439	Pelvic_inflammatory_disease_NOS	Vascular Density	21	29873
-0.508247	0.601549	1.66237	0.189928	-2.67599	0.00745084	Chorioretinal_scars	FD	21	54644
-0.0886	0.915212	1.09264	0.0332168	-2.66732	0.00764585	Hematuria	Vascular Density	1006	52640
1.50033	4.48315	0.223058	0.562963	2.66505	0.00769769	Malignant_neoplasm_of_testis	FD	8	24694
0.0688854	1.07131	0.933434	0.0258827	2.66145	0.00778052	Chronic_airway_obstruction	Vascular Density	1726	52621
0.049382	1.05062	0.951818	0.0185621	2.66036	0.00780572	Functional_digestive_disorders	Vascular Density	3287	50144
-0.0521779	0.94916	1.05356	0.0196497	-2.6554	0.00792141	Cardiac_dysrhythmias	Vascular Density	2923	50554
-0.118837	0.887953	1.12619	0.0447611	-2.65491	0.00793292	Uterine_leiomyoma	FD	581	28238
-0.0541633	0.947277	1.05566	0.0204465	-2.64903	0.00807238	Circulatory_disease_NEC	FD	2544	51426
-0.277208	0.757897	1.31944	0.105074	-2.63821	0.00833448	Type_2_diabetes_with_neurological_manifestations	FD	82	54571
-0.29948	0.741203	1.34916	0.113929	-2.62866	0.00857216	Nephrotic_syndrome_without_mention_of_glomerulonephritis	FD	70	54582
-0.0759859	0.926829	1.07895	0.0290609	-2.61471	0.00893024	Iron_deficiency_anemias	Vascular Density	1334	52985
-0.137804	0.871269	1.14775	0.0529314	-2.60345	0.0092291	Abnormal_findings_examination_of_lungs	FD	363	54197
-0.0776061	0.925329	1.0807	0.029811	-2.60327	0.00923396	Cardiac_conduction_disorders	Vascular Density	1265	53174
0.19211	1.2118	0.825216	0.0738161	2.60255	0.00925337	Aortic_valve_disease	Vascular Density	213	54398
-0.0903203	0.913639	1.09452	0.0347983	-2.59554	0.00944431	Hearing_loss	FD	851	53679
-0.443856	0.641558	1.55871	0.172271	-2.57649	0.00998079	Type_1_diabetes_with_ophthalmic_manifestations	Vascular Density	36	54622
-1.04211	0.35271	2.83519	0.404525	-2.57613	0.00999134	Type_1_diabetes_with_renal_manifestations	Vascular Density	6	54660
-0.185708	0.830516	1.20407	0.0722013	-2.57209	0.0101088	Intracranial_hemorrhage	Vascular Density	215	54354
0.377914	1.45924	0.685289	0.146934	2.57201	0.0101111	Congenital_coagulation_defects	Vascular Density	53	54557
-0.150237	0.860504	1.16211	0.0584822	-2.56894	0.010201	Peripheral_vascular_disease_unspecified	FD	286	54275
0.0414948	1.04237	0.959354	0.0161793	2.56468	0.0103271	Esophagitis_GERD_and_related_diseases	Vascular Density	4319	48230
-0.0719169	0.930608	1.07457	0.0280595	-2.56301	0.0103769	Atrial_fibrillation_and_flutter	FD	1290	52715
-1.16955	0.310505	3.22056	0.456995	-2.55923	0.0104905	Optic_atrophy	Vascular Density	5	54662
1.43118	4.18364	0.239026	0.560502	2.5534	0.0106678	Varicella_infection	Vascular Density	4	54659
-0.216474	0.805354	1.24169	0.0854518	-2.53328	0.0113	Liver_abscess_and_sequelae_of_chronic_liver_disease	Vascular Density	149	54486
-0.278193	0.75715	1.32074	0.11015	-2.52559	0.0115503	Visual_field_defects	FD	74	54578
0.0902397	1.09444	0.913712	0.0357596	2.52351	0.011619	Hypotension_NOS	Vascular Density	896	53664
-0.489411	0.612987	1.63136	0.194051	-2.52208	0.0116664	Anomalies_of_pupillary_function	FD	21	54644
0.579819	1.78572	0.56	0.230124	2.5196	0.0117489	Hodgkin_s_disease	Vascular Density	22	54627
0.187708	1.20648	0.828856	0.0752168	2.49556	0.0125757	Inflammation_of_eyelids	FD	225	54259
-0.148871	0.86168	1.16052	0.05971	-2.49324	0.0126585	Epistaxis_or_throat_hemorrhage	FD	279	54244
-0.11044	0.89544	1.11677	0.0444076	-2.48697	0.0128837	Benign_neoplasm_of_uterus	FD	594	28203
-0.337174	0.713785	1.40098	0.135651	-2.48559	0.0129336	Disorders_of_iris_and_ciliary_body	FD	47	54610
-0.148247	0.862218	1.1598	0.059673	-2.48433	0.0129796	Complications_of_cardiac_vascular_device_implant_and_graft	FD	280	54268
0.32002	1.37715	0.726135	0.129266	2.47567	0.0132987	Gram_positive_septicemia	Vascular Density	71	54580
-0.237204	0.788831	1.2677	0.0958205	-2.4755	0.0133049	Corneal_degenerations	FD	100	54562
0.0830101	1.08655	0.920342	0.0335383	2.47508	0.0133206	Dysphagia	Vascular Density	1012	53307
-0.122853	0.884394	1.13072	0.0497138	-2.47121	0.0134658	Cardiac_pacemaker_in_situ	FD	398	54224
-0.3823	0.68229	1.46565	0.155334	-2.46115	0.0138494	Proteinuria	FD	35	54611
-0.101288	0.903673	1.1066	0.0412381	-2.45617	0.0140428	Cardiomegaly	FD	597	53979
-0.209944	0.81063	1.23361	0.085483	-2.45597	0.0140503	Atrioventricular_block_complete	FD	127	54525
-0.0371126	0.963568	1.03781	0.0151167	-2.45507	0.0140859	Hypercholesterolemia	Vascular Density	4997	47895
-0.187324	0.829175	1.20602	0.0764448	-2.45045	0.0142678	Occlusion_and_stenosis_of_precerebral_arteries	Vascular Density	193	54427
-0.403012	0.668304	1.49632	0.164667	-2.44743	0.0143877	Chorioretinal_inflammations_scars_and_other_disorders_of_choroid	Vascular Density	41	54621
-0.0789579	0.924079	1.08216	0.0322706	-2.44674	0.0144153	Hematuria	FD	1006	52639
-0.0695972	0.932769	1.07208	0.0285062	-2.44147	0.0146275	Cardiac_conduction_disorders	FD	1265	53173
-0.246376	0.781628	1.27938	0.101249	-2.43338	0.0149587	Hypertensive_heart_and_or_renal_disease	Vascular Density	110	54461
-0.0499484	0.951278	1.05122	0.020545	-2.43117	0.0150502	Obesity	Vascular Density	2643	51660
-0.0450233	0.955975	1.04605	0.0185825	-2.42289	0.0153977	Ischemic_Heart_Disease	FD	3068	49632
1.0818	2.94997	0.338986	0.446994	2.42016	0.0155138	Pituitary_hyperfunction	FD	9	54637
-0.175758	0.838821	1.19215	0.0726407	-2.41955	0.0155397	Secondary_hypothyroidism	FD	194	54423
-0.0764841	0.926368	1.07949	0.0316752	-2.41464	0.0157509	Osteoporosis_osteopenia_and_pathological_fracture	FD	1062	53540
0.723244	2.06111	0.485176	0.299955	2.41118	0.0159012	Open_wound_of_foot_except_toe_s_alone	Vascular Density	13	54642
0.656428	1.92789	0.518701	0.272661	2.40749	0.0160627	Traumatic_amputation	Vascular Density	16	54601
0.337853	1.40193	0.7133	0.140365	2.40696	0.016086	Rosacea	Vascular Density	58	54603
-0.2626	0.76905	1.30031	0.10925	-2.40366	0.0162318	Polyneuropathy_in_diabetes	FD	77	54584
-0.0839597	0.919468	1.08759	0.0349754	-2.40053	0.0163713	Congestive_heart_failure_nonhypertensive	Vascular Density	930	53539
0.0685286	1.07093	0.933767	0.028553	2.40004	0.0163931	Hypotension	Vascular Density	1404	53084
-0.0349216	0.965681	1.03554	0.0145506	-2.40002	0.0163943	Disorders_of_lipoid_metabolism	Vascular Density	5389	47342
-0.0767582	0.926114	1.07978	0.0320081	-2.39809	0.0164808	Osteoporosis_NOS	FD	1040	53588
-0.0767582	0.926114	1.07978	0.0320081	-2.39809	0.0164808	Osteoporosis	FD	1040	53588
-0.117386	0.889242	1.12455	0.049073	-2.39208	0.0167533	Secondary_malignancy_of_bone	Vascular Density	469	54169
-0.0348548	0.965746	1.03547	0.0145801	-2.39057	0.0168222	Hyperlipidemia	Vascular Density	5368	47368
-0.0676626	0.934576	1.07	0.0283297	-2.3884	0.0169221	Cerebrovascular_disease	FD	1294	52957
0.104781	1.11047	0.900522	0.043937	2.38481	0.0170881	Prolapse_of_vaginal_walls	Vascular Density	601	28850
-0.345772	0.707674	1.41308	0.145644	-2.3741	0.0175919	Disorders_of_optic_nerve_and_visual_pathways	Vascular Density	51	54598
-1.21122	0.297835	3.35756	0.511149	-2.3696	0.0178076	Gouty_arthropathy	Vascular Density	4	54663
-0.816087	0.442158	2.26163	0.344742	-2.36724	0.0179213	Arthropathy_associated_with_neurological_disorders	FD	5	54660
-0.0485968	0.952565	1.0498	0.020553	-2.36446	0.0180563	Overweight_obesity_and_other_hyperalimentation	Vascular Density	2641	51642
0.844416	2.32662	0.429808	0.357301	2.36332	0.0181122	Pituitary_hyperfunction	Vascular Density	9	54638
0.5028	1.65334	0.604835	0.212987	2.3607	0.0182402	Major_depressive_disorder	Vascular Density	26	54603
0.5028	1.65334	0.604835	0.212987	2.3607	0.0182402	Depression	Vascular Density	26	54603
-0.357987	0.699082	1.43045	0.151905	-2.35665	0.0184406	Thyroid_cancer	FD	39	54598
-0.440129	0.643954	1.55291	0.186948	-2.35428	0.0185585	Poisoning_by_agents_primarily_affecting_the_cardiovascular_system	Vascular Density	31	54622
-0.398923	0.671042	1.49022	0.169966	-2.34707	0.0189217	Corneal_dystrophy	Vascular Density	38	54626
-0.235811	0.78993	1.26593	0.10064	-2.34312	0.0191231	Multiple_sclerosis	FD	98	54482
-0.433103	0.648493	1.54204	0.185113	-2.33967	0.0193006	Type_2_diabetes_with_ketoacidosis	FD	24	54633
-0.138575	0.870598	1.14864	0.0592511	-2.33877	0.0193472	Disease_of_tricuspid_valve	Vascular Density	322	54315
-0.0957988	0.908647	1.10054	0.0409874	-2.33727	0.019425	Precordial_pain	FD	636	53886
0.036681	1.03736	0.963984	0.0157201	2.33338	0.0196281	Diseases_of_esophagus	Vascular Density	4575	47809
-0.359279	0.69818	1.4323	0.154204	-2.32989	0.019812	Other_disorders_of_neurohypophysis	FD	36	54625
-0.106007	0.899418	1.11183	0.0455472	-2.32741	0.0199437	Palpitations	FD	516	53906
-0.283615	0.753056	1.32792	0.121958	-2.32552	0.0200441	Benign_neoplasm_of_parathyroid_gland	Vascular Density	75	54582
-0.19987	0.818838	1.22124	0.0859764	-2.3247	0.0200878	Benign_neoplasm_of_other_endocrine_glands_and_related_structures	Vascular Density	151	54464
-0.219108	0.803235	1.24497	0.0942535	-2.32467	0.0200898	Varicose_veins_of_lower_extremity_symptomtic	Vascular Density	125	54511
-0.190249	0.826753	1.20955	0.0820316	-2.31922	0.0203832	Nephritis_nephrosis_renal_sclerosis	FD	143	54471
-0.118625	0.888141	1.12595	0.0511898	-2.31735	0.0204846	Complication_due_to_other_implant_and_internal_device	FD	395	54106
0.366937	1.44331	0.692853	0.158876	2.30958	0.0209113	Fracture_of_lower_limb	Vascular Density	46	54519
-0.127843	0.879991	1.13638	0.0554149	-2.30702	0.0210536	Disease_of_tricuspid_valve	FD	322	54314
0.147757	1.15923	0.86264	0.0643295	2.29688	0.0216254	Esophageal_bleeding_varices_hemorrhage_	Vascular Density	276	54318
-0.158461	0.853456	1.17171	0.0690193	-2.29589	0.0216821	Hemiplegia	Vascular Density	235	54352
-0.522167	0.593234	1.68568	0.227779	-2.29243	0.021881	Benign_neoplasm_of_male_genital_organs	FD	14	24705
-0.10355	0.901631	1.1091	0.0452026	-2.2908	0.0219747	Secondary_malignant_neoplasm_of_liver	FD	504	54138
-0.307656	0.735168	1.36023	0.134403	-2.28905	0.0220765	Irregular_menstrual_cycle	Vascular Density	57	29699
-0.401904	0.669045	1.49467	0.175995	-2.28361	0.0223946	Aneurysm_of_artery_of_lower_extremity	FD	26	54629
-0.355434	0.700869	1.4268	0.155921	-2.27958	0.0226325	Type_1_diabetes_with_ophthalmic_manifestations	FD	36	54621
-0.182523	0.833165	1.20024	0.0800738	-2.27944	0.0226411	Arrhythmia_cardiac_NOS	FD	151	54469
-0.67632	0.508485	1.96663	0.297066	-2.27667	0.022806	Other_disorders_of_ear	FD	7	54649
0.821404	2.27369	0.439814	0.361058	2.27499	0.0229062	Other_specified_diseases_of_the_salivary_glands	FD	13	54643
-0.486612	0.614705	1.6268	0.214274	-2.27098	0.0231483	Type_2_diabetes_with_renal_manifestations	Vascular Density	25	54639
-0.378502	0.684886	1.4601	0.166752	-2.26985	0.0232166	Thyroiditis	Vascular Density	39	54611
-0.161953	0.850482	1.1758	0.0713888	-2.2686	0.0232928	Nasal_polyps	FD	198	54205
-0.224692	0.798762	1.25194	0.099331	-2.26205	0.0236942	Diseases_of_white_blood_cells	FD	97	54537
-0.259956	0.771086	1.29687	0.115402	-2.25261	0.0242838	Type_2_diabetes_with_neurological_manifestations	Vascular Density	82	54572
-0.141756	0.867833	1.1523	0.0630516	-2.24826	0.0245596	Peripheral_vascular_disease_unspecified	Vascular Density	286	54276
-0.209939	0.810634	1.2336	0.0937963	-2.23824	0.0252054	Atrioventricular_block_complete	Vascular Density	127	54526
-0.181174	0.83429	1.19862	0.0814356	-2.22475	0.0260982	Liver_abscess_and_sequelae_of_chronic_liver_disease	FD	149	54485
-0.621008	0.537403	1.8608	0.279513	-2.22175	0.0263002	Arthropathy_associated_with_other_disorders_classified_elsewhere	FD	9	54651
-0.460194	0.631161	1.58438	0.207279	-2.22016	0.0264076	Viral_hepatitis_C	Vascular Density	25	54603
0.082021	1.08548	0.921253	0.0370848	2.21171	0.0269865	Genital_prolapse	Vascular Density	842	28306
-0.203181	0.81613	1.22529	0.0920983	-2.20613	0.0273746	Cancer_of_esophagus	FD	111	54534
-0.100719	0.904187	1.10597	0.0456833	-2.20472	0.0274734	Hyposmolality_and_or_hyponatremia	Vascular Density	544	54089
-0.0636444	0.938339	1.06571	0.0288733	-2.20426	0.0275059	Osteoarthrosis_NOS	FD	1278	53255
-0.0549775	0.946506	1.05652	0.0249516	-2.20337	0.0275688	Renal_failure	FD	1686	52787
-0.703737	0.494733	2.02129	0.321314	-2.19019	0.0285108	Disorders_resulting_from_impaired_renal_function	Vascular Density	10	54650
-0.401852	0.66908	1.49459	0.183545	-2.18939	0.0285686	Viral_hepatitis_C	FD	25	54602
0.207511	1.23061	0.812605	0.0951091	2.18182	0.0291232	Malignant_neoplasm_of_kidney_except_pelvis	Vascular Density	126	54487
-0.442746	0.64227	1.55698	0.203069	-2.18028	0.0292368	Protein_calorie_malnutrition	Vascular Density	26	54634
0.06557	1.06777	0.936534	0.0301229	2.17675	0.0294992	Cholelithiasis	Vascular Density	1238	52564
-0.20233	0.816825	1.22425	0.0931695	-2.17164	0.029883	Hypertensive_heart_and_or_renal_disease	FD	110	54460
-0.257562	0.772933	1.29377	0.119003	-2.16434	0.0304384	Polyneuropathy_in_diabetes	Vascular Density	77	54585
-0.127128	0.880621	1.13556	0.0589509	-2.15651	0.0310438	Psoriasis_vulgaris	FD	298	54285
0.173547	1.18952	0.840678	0.0805742	2.15388	0.0312499	Postinflammatory_pulmonary_fibrosis	Vascular Density	180	54462
-0.105892	0.899522	1.1117	0.0492501	-2.15009	0.0315484	Cardiac_pacemaker_device_in_situ	FD	410	54206
0.922849	2.51645	0.397385	0.429898	2.14667	0.0318194	Fracture_of_tibia_and_fibula	FD	10	54622
-0.0865509	0.917089	1.09041	0.0404251	-2.14102	0.0322725	Chronic_renal_failure_CKD_	FD	622	53964
-0.309801	0.733593	1.36315	0.145116	-2.13484	0.0327737	Conjunctivitis_infectious	FD	43	54609
-0.097569	0.90704	1.10249	0.0457159	-2.13425	0.0328225	Neutropenia	FD	499	54009
-0.097569	0.90704	1.10249	0.0457159	-2.13425	0.0328225	Decreased_white_blood_cell_count	FD	499	54009
0.114413	1.12121	0.89189	0.0537092	2.13023	0.0331529	Nonspecific_abnormal_findings_in_stool_contents	FD	417	54187
0.21908	1.24493	0.803257	0.102921	2.12863	0.0332846	Dislocation	FD	122	54373
-0.100629	0.904269	1.10587	0.0472921	-2.12781	0.0333531	Other_disorders_of_eyelids	Vascular Density	503	53748
0.140037	1.15032	0.869326	0.0658879	2.12539	0.0335545	Bacterial_enteritis	FD	285	54226
0.183111	1.20095	0.832676	0.0865469	2.11574	0.0343667	Empyema_and_pneumothorax	Vascular Density	154	54460
-0.188765	0.827981	1.20776	0.0894921	-2.1093	0.0349189	Spinal_stenosis	FD	121	54521
0.194615	1.21484	0.823151	0.0922762	2.10905	0.0349401	Cancer_of_kidney_and_renal_pelvis	Vascular Density	134	54476
-0.0626801	0.939244	1.06469	0.0297916	-2.10395	0.0353827	Electrolyte_imbalance	FD	1189	53380
-0.029557	0.970876	1.03	0.0140896	-2.09779	0.0359235	Other_mental_disorder	FD	5499	48548
0.478898	1.61429	0.619466	0.228957	2.09165	0.0364699	Nephritis_and_nephropathy_with_pathological_lesion	Vascular Density	23	54629
0.478898	1.61429	0.619466	0.228957	2.09165	0.0364699	Nephritis_and_nephropathy_without_mention_of_glomerulonephritis	Vascular Density	23	54629
-0.108478	0.897198	1.11458	0.0519498	-2.08814	0.0367852	Postoperative_infection	Vascular Density	410	53962
0.342625	1.40864	0.709904	0.164102	2.08788	0.0368083	Other_abnormal_glucose	Vascular Density	44	54586
-0.689511	0.501822	1.99274	0.331288	-2.0813	0.0374063	Open_wound_of_toe_s_	Vascular Density	9	54654
-0.365092	0.694133	1.44065	0.175529	-2.07995	0.0375299	Cerebral_atherosclerosis	Vascular Density	36	54630
0.100435	1.10565	0.904444	0.0483764	2.07612	0.0378829	Chronic_bronchitis	Vascular Density	498	54094
-0.577637	0.561223	1.78182	0.278663	-2.07289	0.0381825	Dissociative_disorder	FD	10	54651
-0.0994977	0.905292	1.10462	0.0480635	-2.07013	0.0384402	Visual_disturbances	FD	456	54073
-0.379956	0.683891	1.46222	0.184329	-2.06129	0.0392753	Type_2_diabetes_with_renal_manifestations	FD	25	54638
0.417306	1.51787	0.65882	0.202453	2.06125	0.039279	Open_wound_of_nose_and_sinus	FD	34	54616
0.532917	1.7039	0.58689	0.258656	2.06033	0.0393671	Hodgkin_s_disease	FD	22	54626
-0.0858329	0.917748	1.08962	0.0416886	-2.05891	0.0395031	Cerebral_ischemia	FD	585	53937
-0.169814	0.843822	1.18508	0.0824871	-2.05867	0.0395256	Benign_neoplasm_of_other_endocrine_glands_and_related_structures	FD	151	54463
0.876983	2.40364	0.416036	0.426484	2.05631	0.0397525	Chronic_passive_congestion_of_liver	Vascular Density	7	54660
-0.343247	0.709463	1.40952	0.167075	-2.05445	0.0399318	Meningitis	FD	32	54603
-0.0932253	0.910988	1.09771	0.0454267	-2.05221	0.0401488	Other_disorders_of_eyelids	FD	503	53747
-0.228205	0.795961	1.25634	0.111202	-2.05218	0.0401523	Congenital_anomalies_of_urinary_system	FD	78	54538
1.58294	4.86926	0.20537	0.774554	2.04368	0.0409848	Varicella_infection	FD	4	54658
-0.0576479	0.943982	1.05934	0.0282217	-2.04268	0.0410843	Other_symptoms_of_respiratory_system	FD	1356	52857
-0.128106	0.87976	1.13667	0.062836	-2.03873	0.0414771	Epistaxis_or_throat_hemorrhage	Vascular Density	279	54245
-0.128289	0.879599	1.13688	0.0630905	-2.03341	0.0420113	First_degree_AV_block	FD	245	54403
0.0598377	1.06166	0.941917	0.0294619	2.03102	0.0422527	Other_specified_gastritis	Vascular Density	1315	52798
-0.257149	0.773253	1.29324	0.126635	-2.03063	0.0422927	Blindness_and_low_vision	FD	58	54598
-0.0919973	0.912108	1.09636	0.0453553	-2.02837	0.0425228	Abnormality_of_gait	FD	502	54130
-0.195251	0.822628	1.21562	0.0964779	-2.02379	0.0429915	Dysuria	FD	105	54484
-0.073679	0.92897	1.07646	0.0364146	-2.02334	0.0430384	Heart_valve_disorders	FD	779	53719
-0.21578	0.805913	1.24083	0.106675	-2.02277	0.0430964	Corneal_degenerations	Vascular Density	100	54563
-0.689264	0.501945	1.99225	0.340985	-2.02139	0.0432389	Insulin_pump_user	FD	6	54661
0.345938	1.41331	0.707557	0.171479	2.01738	0.0436561	Congenital_deficiency_of_other_clotting_factors_including_factor_VII_	Vascular Density	39	54597
0.131365	1.14038	0.876898	0.0651433	2.01655	0.0437422	Other_diseases_of_the_teeth_and_supporting_structures	FD	292	54184
-0.232079	0.792883	1.26122	0.115121	-2.01596	0.0438046	Substance_addiction_and_disorders	Vascular Density	79	54560
-0.351605	0.703558	1.42135	0.174707	-2.01254	0.0441627	Other_disorders_of_neurohypophysis	Vascular Density	36	54626
-0.128599	0.879326	1.13723	0.0639706	-2.01028	0.0444012	Ascites_non_malignant_	FD	249	54374
-0.135797	0.873019	1.14545	0.0675982	-2.00889	0.0445487	First_degree_AV_block	Vascular Density	245	54404
-0.127062	0.880679	1.13549	0.0632812	-2.0079	0.044654	Complications_of_cardiac_vascular_device_implant_and_graft	Vascular Density	280	54269
0.105715	1.1115	0.899681	0.052675	2.00693	0.0447573	Nonspecific_abnormal_findings_in_stool_contents	Vascular Density	417	54188
-0.845489	0.429348	2.32912	0.421969	-2.00368	0.0451049	Neurofibromatosis	Vascular Density	6	54658
-0.0371506	0.963531	1.03785	0.0185499	-2.00274	0.0452056	Osteoarthrosis	FD	3139	50283
-0.0869077	0.916762	1.0908	0.0434206	-2.00153	0.0453351	Occlusion_of_cerebral_arteries	FD	543	53947
0.104263	1.10989	0.900988	0.0521175	2.00054	0.0454423	Atopic_contact_dermatitis_due_to_other_or_unspecified	Vascular Density	414	54159
-0.382292	0.682296	1.46564	0.191509	-1.99621	0.0459113	Hypertrophic_obstructive_cardiomyopathy	FD	23	54641
-0.0461507	0.954898	1.04723	0.0231492	-1.99362	0.0461938	Coronary_atherosclerosis	Vascular Density	2089	51361
0.299393	1.34904	0.741268	0.150595	1.98806	0.0468046	Rosacea	FD	58	54602
0.0459466	1.04702	0.955093	0.0231133	1.98788	0.0468247	Tobacco_use_disorder	Vascular Density	2102	51616
-0.478912	0.619457	1.61432	0.24116	-1.98587	0.0470481	Retinoschisis_and_retinal_cysts	FD	14	54650
-0.0381401	0.962578	1.03888	0.0192061	-1.98583	0.0470517	Poisoning_by_antibiotics	Vascular Density	3034	50722
-0.1035	0.901676	1.10905	0.0521934	-1.98302	0.0473657	Psoriasis_and_related_disorders	FD	386	54162
-0.398658	0.67122	1.48982	0.201226	-1.98115	0.0475747	Alopecia	Vascular Density	28	54634
-0.196048	0.821973	1.21658	0.0990359	-1.97956	0.0477528	Abnormal_function_study_of_cardiovascular_system	FD	101	54523
-0.0754013	0.927371	1.07832	0.0381644	-1.9757	0.0481891	Heart_valve_disorders	Vascular Density	779	53720
0.118028	1.12528	0.888671	0.0597716	1.97465	0.0483074	Emphysema	Vascular Density	328	54290
-0.0443899	0.956581	1.04539	0.0224933	-1.97347	0.0484422	Coronary_atherosclerosis	FD	2089	51360
-0.0722024	0.930343	1.07487	0.0366336	-1.97093	0.0487316	Dizziness_and_giddiness_Light_headedness_and_vertigo_	FD	795	53649
-0.0587704	0.942923	1.06053	0.0298409	-1.96946	0.0489005	Pleurisy_pleural_effusion	FD	1186	53264
-0.277367	0.757776	1.31965	0.141188	-1.96452	0.0494696	Subdural_hemorrhage	Vascular Density	56	54598
-0.103817	0.90139	1.1094	0.0528623	-1.96392	0.0495397	Dementias	FD	354	54304
-0.148086	0.862357	1.15961	0.0755071	-1.96121	0.049854	Ptosis_of_eyelid	Vascular Density	197	54353
-0.0451151	0.955887	1.04615	0.0230061	-1.96101	0.0498779	Hypothyroidism	FD	2094	51754
0.314159	1.36911	0.730403	0.160211	1.96091	0.0498894	Congenital_coagulation_defects	FD	53	54556
0.948055	2.58068	0.387494	0.485005	1.95473	0.0506148	Panniculitis	FD	8	54658
-0.301685	0.739571	1.35214	0.154388	-1.95407	0.0506931	Organic_or_persistent_insomnia	Vascular Density	45	54616
-0.398415	0.671384	1.48946	0.204775	-1.94562	0.0517001	Acute_pancreatitis	Vascular Density	25	54528
-0.113582	0.892631	1.12028	0.0584475	-1.94331	0.0519789	Staphylococcus_infections	FD	303	54212
0.2411	1.27265	0.785763	0.124233	1.94072	0.0522926	Urticaria	Vascular Density	75	54559
-0.875651	0.416591	2.40044	0.451214	-1.94065	0.0523002	Arthropathy_associated_with_neurological_disorders	Vascular Density	5	54661
-0.0839516	0.919476	1.08758	0.0434021	-1.93428	0.0530793	Cardiomegaly	Vascular Density	597	53980
-0.223019	0.800099	1.24984	0.115384	-1.93285	0.0532548	Benign_neoplasm_of_parathyroid_gland	FD	75	54581
0.594157	1.8115	0.552027	0.307441	1.93259	0.0532865	Pseudomonal_pneumonia	FD	16	54650
-0.15105	0.859805	1.16305	0.078239	-1.93062	0.0535302	Late_effects_of_cerebrovascular_disease	Vascular Density	184	54424
-0.508528	0.60138	1.66284	0.263426	-1.93044	0.0535524	Joint_effusions	FD	11	54638
-0.212724	0.808379	1.23704	0.110343	-1.92785	0.0538736	Osteoarthrosis_generalized	Vascular Density	92	54535
-0.139076	0.870162	1.14921	0.072152	-1.92755	0.0539116	Type_1_diabetes	FD	198	54300
-0.116207	0.890291	1.12323	0.0604259	-1.92314	0.0544626	Staphylococcus_infections	Vascular Density	303	54213
-0.248599	0.779893	1.28223	0.129286	-1.92286	0.0544979	Viral_hepatitis	Vascular Density	66	54526
-0.499403	0.606893	1.64774	0.259925	-1.92134	0.0546891	Acute_sinusitis	Vascular Density	15	54643
0.614776	1.84924	0.540762	0.32054	1.91794	0.0551189	Traumatic_amputation	FD	16	54600
0.190518	1.20988	0.826531	0.0995633	1.91354	0.0556795	Injuries_to_the_nervous_system	FD	130	54445
-0.120161	0.886777	1.12768	0.0627962	-1.91351	0.0556822	Acidosis	FD	259	54384
-0.101948	0.903076	1.10733	0.0532815	-1.91339	0.0556984	Purpura_and_other_hemorrhagic_conditions	Vascular Density	396	54194
-0.0617652	0.940104	1.06371	0.0323118	-1.91154	0.0559357	Other_peripheral_nerve_disorders	FD	1052	52633
-0.126835	0.880879	1.13523	0.0665487	-1.9059	0.0566638	Cholecystitis_without_cholelithiasis	FD	235	54229
0.537867	1.71235	0.583993	0.282245	1.90567	0.0566926	Malignant_neoplasm_of_renal_pelvis	Vascular Density	15	54650
-0.204687	0.814902	1.22714	0.107506	-1.90397	0.0569143	Pernicious_anemia	FD	85	54554
-0.284924	0.752072	1.32966	0.14983	-1.90164	0.0572178	Insomnia	Vascular Density	48	54612
-0.426054	0.653081	1.5312	0.22548	-1.88954	0.0588189	Type_1_diabetes_with_ketoacidosis	Vascular Density	21	54626
-0.311861	0.732083	1.36597	0.165281	-1.88685	0.0591802	Thyroid_cancer	Vascular Density	39	54599
-0.23956	0.786974	1.27069	0.127252	-1.88257	0.0597593	Dermatitis_due_to_solar_radiation	FD	58	54587
-0.399736	0.670497	1.49143	0.212777	-1.87866	0.0602909	Type_2_diabetes_with_ketoacidosis	Vascular Density	24	54634
0.294132	1.34196	0.745178	0.156743	1.87652	0.0605842	Suppurative_and_unspecified_otitis_media	Vascular Density	48	54561
0.123249	1.13117	0.884043	0.0657674	1.87402	0.060928	Calculus_of_bile_duct	Vascular Density	262	54250
-0.347569	0.706403	1.41562	0.185567	-1.87301	0.0610667	Degenerative_and_vascular_disorders_of_ear	FD	25	54641
0.387669	1.47354	0.678637	0.207036	1.87247	0.0611419	Other_signs_and_symptoms_in_breast	Vascular Density	28	54599
-0.38052	0.683506	1.46305	0.203298	-1.87174	0.0612426	Aneurysm_of_artery_of_lower_extremity	Vascular Density	26	54630
-0.215651	0.806016	1.24067	0.115388	-1.86892	0.0616345	Nontoxic_multinodular_goiter	FD	75	54533
0.0456291	1.04669	0.955396	0.0244206	1.86846	0.0616973	Pneumonia	Vascular Density	1914	52317
-0.140054	0.869311	1.15034	0.0750496	-1.86616	0.0620196	Hematemesis	FD	179	54365
0.113946	1.12069	0.892306	0.0611206	1.86429	0.0622812	Diseases_of_hair_and_hair_follicles	Vascular Density	300	53774
0.26323	1.30113	0.768565	0.141296	1.86296	0.0624673	Chronic_fatigue_syndrome	FD	69	54578
-0.0723673	0.930189	1.07505	0.0389417	-1.85835	0.0631191	Heart_failure_NOS	FD	675	53824
-0.191552	0.825676	1.21113	0.103119	-1.85759	0.0632279	Infection_of_the_eye	FD	93	54536
-0.201499	0.817505	1.22323	0.108639	-1.85475	0.0636326	Infection_of_the_eye	Vascular Density	93	54537
-0.078186	0.924792	1.08132	0.0422314	-1.85137	0.064116	Chronic_liver_disease_and_cirrhosis	FD	605	53955
-0.0461758	0.954874	1.04726	0.0249603	-1.84997	0.0643182	Disorders_of_fluid_electrolyte_and_acid_base_balance	FD	1713	52772
0.263317	1.30124	0.768498	0.142423	1.84884	0.0644814	Other_disorders_of_middle_ear_and_mastoid	Vascular Density	57	54560
-0.44891	0.638324	1.5666	0.243035	-1.8471	0.0647326	Eye_infection_viral	Vascular Density	19	54645
-0.150706	0.860101	1.16265	0.0816871	-1.84491	0.06505	Myeloproliferative_disease	FD	149	54469
-0.516703	0.596484	1.67649	0.280111	-1.84464	0.0650906	Mastodynia	FD	11	54651
-0.701222	0.495979	2.01622	0.381031	-1.84033	0.0657197	Other_disorders_of_ear	Vascular Density	7	54650
-0.356456	0.700153	1.42826	0.194029	-1.83713	0.066191	Cystic_kidney_disease	Vascular Density	29	54615
-0.93764	0.391551	2.55395	0.510861	-1.83541	0.066445	Malignant_neoplasm_of_unspecified_male_genital_organ	Vascular Density	4	24724
-0.221995	0.80092	1.24856	0.120956	-1.83533	0.0664562	Viral_hepatitis	FD	66	54525
0.0403742	1.0412	0.96043	0.0219998	1.8352	0.0664755	Personal_history_of_diseases_of_digestive_system	Vascular Density	2340	51482
-0.759516	0.467893	2.13724	0.414181	-1.83378	0.066687	Choroidal_degenerations	FD	4	54661
-0.272665	0.761348	1.31346	0.149021	-1.82971	0.0672931	Wheezing	FD	42	54614
0.514928	1.67352	0.597544	0.281571	1.82877	0.0674347	Contracture_of_tendon_sheath_	FD	19	54643
-0.279839	0.755906	1.32292	0.15312	-1.82758	0.0676122	Peptic_ulcer_site_unspecified	Vascular Density	47	54593
-0.24414	0.783378	1.27652	0.133709	-1.82591	0.0678637	Hypermetropia	FD	51	54613
-0.381893	0.682568	1.46506	0.210014	-1.81841	0.069001	Eye_infection_viral	FD	19	54644
-0.161633	0.850753	1.17543	0.0889081	-1.81798	0.0690666	Acute_gastritis	FD	126	54446
-0.0525109	0.948844	1.05391	0.0288978	-1.81713	0.0691975	Other_diseases_of_respiratory_system_NEC	FD	1288	52907
0.0533228	1.05477	0.948074	0.0293516	1.81669	0.069264	Hemorrhage_of_gastrointestinal_tract	Vascular Density	1303	53297
-0.129459	0.878571	1.13821	0.0713575	-1.81423	0.0696428	Vitamin_B_complex_deficiencies	FD	201	54437
-0.221268	0.801502	1.24766	0.121979	-1.81398	0.0696808	Sinoatrial_node_dysfunction_Bradycardia_	Vascular Density	75	54575
-0.0959722	0.908489	1.10073	0.0529712	-1.81178	0.0700199	Psoriasis	FD	377	54171
-0.13525	0.873497	1.14482	0.0746539	-1.8117	0.0700325	Vitamin_B_complex_deficiencies	Vascular Density	201	54438
-0.050983	0.950295	1.0523	0.0281482	-1.81123	0.0701052	Acute_renal_failure	FD	1331	53244
-0.292655	0.74628	1.33998	0.1616	-1.81098	0.0701446	Immunity_deficiency	FD	35	54625
-0.759067	0.468103	2.13628	0.420766	-1.80401	0.0712293	Proliferative_glomerulonephritis	FD	4	54660
0.115589	1.12253	0.890841	0.0641182	1.80274	0.0714283	Diseases_of_hair_and_hair_follicles	FD	300	53773
-0.0795003	0.923578	1.08275	0.0441459	-1.80085	0.0717262	Cerebral_ischemia	Vascular Density	585	53938
-0.132706	0.875723	1.14191	0.0738398	-1.79721	0.0723016	Retinal_vascular_changes_and_abnomalities	FD	182	54445
0.60876	1.83815	0.544025	0.338863	1.79648	0.0724185	Fracture_of_tibia_and_fibula	Vascular Density	10	54623
-0.133909	0.87467	1.14329	0.0747052	-1.7925	0.0730531	Disorders_of_magnesium_metabolism	FD	182	54476
0.329449	1.3902	0.71932	0.18383	1.79214	0.0731105	Open_wound_of_nose_and_sinus	Vascular Density	34	54617
-0.0951018	0.90928	1.09977	0.0531958	-1.78777	0.0738135	Cardiac_pacemaker_in_situ	Vascular Density	398	54225
-0.0799008	0.923208	1.08318	0.0447071	-1.78721	0.0739039	Peripheral_vascular_disease	FD	527	53987
-0.142366	0.867304	1.153	0.0797223	-1.78577	0.074136	Alzheimer_s_disease	FD	152	54512
0.194641	1.21487	0.82313	0.109126	1.78363	0.074484	Other_paralytic_syndromes	Vascular Density	96	54539
0.103782	1.10936	0.901422	0.0582255	1.78242	0.0746814	Other_disorders_of_liver	Vascular Density	337	54269
0.489614	1.63169	0.612863	0.275175	1.77929	0.0751929	Pseudomonal_pneumonia	Vascular Density	16	54651
0.749285	2.11549	0.472704	0.4219	1.77598	0.0757369	Other_cardiac_conduction_disorders	FD	9	54658
-0.896909	0.407828	2.45201	0.50545	-1.77448	0.0759843	Rheumatic_fever_chorea	Vascular Density	4	54663
0.279432	1.32238	0.756213	0.157568	1.7734	0.0761622	Paralytic_strabismus	Vascular Density	46	54604
0.106816	1.11273	0.898691	0.0602411	1.77315	0.076204	stress_incontinence_female	Vascular Density	316	29168
0.782781	2.18755	0.457133	0.44219	1.77023	0.0766881	Acute_laryngitis_and_tracheitis	FD	8	54648
0.618179	1.85555	0.538925	0.349816	1.76715	0.0772024	Open_wound_of_foot_except_toe_s_alone	FD	13	54641
-0.14868	0.861845	1.1603	0.0843582	-1.76249	0.077987	Other_diseases_of_blood_and_blood_forming_organs	FD	145	54457
-0.697198	0.497979	2.00812	0.395663	-1.7621	0.0780525	Malignant_neoplasm_of_unspecified_male_genital_organ	FD	4	24723
-0.277996	0.7573	1.32048	0.158069	-1.7587	0.0786284	Mycoses	Vascular Density	44	54610
-0.494494	0.609879	1.63967	0.281301	-1.75789	0.0787671	Inflammatory_conditions_of_jaw	FD	10	54649
0.585953	1.7967	0.556575	0.333736	1.75574	0.0791329	Cancer_of_intrathoracic_organs	Vascular Density	11	54651
-0.315737	0.729252	1.37127	0.180102	-1.7531	0.0795848	Mild_cognitive_impairment	Vascular Density	35	54631
0.581404	1.78855	0.559113	0.332453	1.74883	0.0803207	Gingivitis	Vascular Density	11	54652
-0.135968	0.87287	1.14565	0.0778315	-1.74696	0.080645	Hypoglycemia	FD	167	54463
-0.0751271	0.927626	1.07802	0.0430686	-1.74436	0.0810967	Other_disorders_of_the_kidney_and_ureters	FD	565	53958
0.0641118	1.06621	0.9379	0.0367739	1.7434	0.0812632	Irritable_Bowel_Syndrome	Vascular Density	832	53524
0.333942	1.39646	0.716095	0.191596	1.74295	0.0813422	Alkalosis	FD	36	54629
0.128428	1.13704	0.879477	0.0737272	1.74193	0.0815207	Aortic_valve_disease	FD	213	54397
-0.588053	0.555407	1.80048	0.337686	-1.74142	0.0816094	Arthropathy_associated_with_other_disorders_classified_elsewhere	Vascular Density	9	54652
0.106838	1.11275	0.898671	0.0615249	1.7365	0.0824762	Inflammation_of_the_eye	Vascular Density	302	54157
0.059451	1.06125	0.942282	0.0342374	1.73644	0.0824868	Septicemia	Vascular Density	976	53545
0.222308	1.24896	0.800668	0.128116	1.73521	0.0827033	Chronic_fatigue_syndrome	Vascular Density	69	54579
0.923834	2.51893	0.396994	0.532451	1.73506	0.0827305	Osteochondritis_dissecans	Vascular Density	4	54660
-0.274847	0.759689	1.31633	0.158409	-1.73504	0.0827335	Benign_neoplasm_of_respiratory_and_intrathoracic_organs	Vascular Density	44	54604
0.424246	1.52844	0.654263	0.244608	1.73439	0.0828487	Major_depressive_disorder	FD	26	54602
0.424246	1.52844	0.654263	0.244608	1.73439	0.0828487	Depression	FD	26	54602
-0.104153	0.901087	1.10977	0.0600575	-1.73423	0.0828778	Secondary_malignant_neoplasm_of_digestive_systems	FD	289	54356
-0.623648	0.535986	1.86572	0.359918	-1.73275	0.08314	Neoplasm_of_uncertain_behavior_of_male_genital_organs	Vascular Density	8	24717
-0.100615	0.904281	1.10585	0.0582467	-1.72739	0.0840969	Unstable_angina_intermediate_coronary_syndrome_	FD	303	53961
0.262016	1.29955	0.769499	0.15169	1.72731	0.0841127	Nonrheumatic_aortic_valve_disorders	Vascular Density	51	54604
-0.141464	0.868087	1.15196	0.0819387	-1.72646	0.0842655	Nontoxic_nodular_goiter	FD	157	54425
0.216451	1.24166	0.805372	0.126106	1.71641	0.0860865	Benign_neoplasm_of_lip_oral_cavity_and_pharynx	Vascular Density	73	54545
-0.159739	0.852366	1.1732	0.0933222	-1.71169	0.0869529	Arterial_embolism_and_thrombosis	FD	112	54516
0.218907	1.24472	0.803396	0.127949	1.71089	0.0871006	Abnormal_findings_on_mammogram_or_breast_exam	FD	82	54360
-0.0930071	0.911187	1.09747	0.0543903	-1.70999	0.0872672	Disorders_of_calcium_phosphorus_metabolism	FD	353	54279
-0.0628227	0.93911	1.06484	0.036769	-1.70858	0.0875289	Osteoarthrosis_localized_primary	FD	783	53069
-0.240965	0.785869	1.27248	0.141144	-1.70723	0.0877796	Hypothermia_Chills	FD	46	54618
-0.0869756	0.916699	1.09087	0.0510693	-1.70309	0.0885511	Postoperative_infection	FD	410	53961
0.0477018	1.04886	0.953418	0.0280283	1.70192	0.088771	Cholelithiasis_and_cholecystitis	Vascular Density	1428	52185
0.0599417	1.06177	0.941819	0.0352444	1.70074	0.0889913	Noninfectious_gastroenteritis	Vascular Density	918	52452
-0.146969	0.863321	1.15832	0.0870243	-1.68883	0.0912524	Alzheimer_s_disease	Vascular Density	152	54513
0.111013	1.11741	0.894927	0.065741	1.68865	0.091287	Esophageal_bleeding_varices_hemorrhage_	FD	276	54317
-0.131819	0.8765	1.1409	0.0780991	-1.68784	0.0914423	Diseases_of_pancreas	Vascular Density	183	54347
-0.361229	0.69682	1.43509	0.21475	-1.68209	0.0925512	Disorders_of_the_globe	Vascular Density	24	54633
0.259139	1.29581	0.771716	0.154441	1.67791	0.0933648	Upper_gastrointestinal_congenital_anomalies	Vascular Density	49	54596
-0.705005	0.494106	2.02386	0.420426	-1.67688	0.0935658	Insulin_pump_user	Vascular Density	6	54662
0.22336	1.25027	0.799827	0.133217	1.67667	0.0936076	Gram_positive_septicemia	FD	71	54579
-0.465805	0.627629	1.5933	0.278654	-1.67163	0.0945976	Urethritis_and_urethral_syndrome	FD	10	54651
-0.213274	0.807935	1.23772	0.127915	-1.6673	0.0954538	Uveitis_noninfectious_or_NOS	Vascular Density	69	54582
-0.0477046	0.953415	1.04886	0.0286379	-1.66579	0.095756	Other_abnormal_blood_chemistry	Vascular Density	1357	52947
-0.122175	0.884993	1.12995	0.0733684	-1.66523	0.095867	Fluid_overload	FD	185	54473
-0.1635	0.849167	1.17763	0.0982011	-1.66495	0.0959227	IntEthnicityrebral_hemorrhage	Vascular Density	116	54525
-0.124722	0.882742	1.13283	0.0749698	-1.66363	0.0961865	Diseases_of_pancreas	FD	183	54346
-0.864998	0.421053	2.375	0.520385	-1.66222	0.0964677	Proliferative_glomerulonephritis	Vascular Density	4	54661
-0.666734	0.513383	1.94786	0.401363	-1.66117	0.0966784	Osteitis_deformans_Paget_s_disease_of_bone_	Vascular Density	7	54656
-0.666734	0.513383	1.94786	0.401363	-1.66117	0.0966784	Osteitis_deformans_and_osteopathies_associated_with_other_disorders_classified_elsewhere	Vascular Density	7	54656
0.532305	1.70285	0.58725	0.320648	1.66009	0.0968965	Fracture_of_humerus	Vascular Density	12	54644
-0.742784	0.475787	2.10178	0.447518	-1.65979	0.0969577	Infantile_cerebral_palsy	Vascular Density	5	54656
-0.197768	0.82056	1.21868	0.119419	-1.65608	0.0977051	Glucocorticoid_deficiency	FD	70	54587
-0.197768	0.82056	1.21868	0.119419	-1.65608	0.0977051	Adrenal_hypofunction	FD	70	54587
0.0831769	1.08673	0.920188	0.050226	1.65605	0.0977114	Diseases_of_sebaceous_glands	Vascular Density	444	53365
-0.185886	0.830368	1.20429	0.112384	-1.65402	0.0981228	Sinoatrial_node_dysfunction_Bradycardia_	FD	75	54574
-0.0346281	0.965965	1.03523	0.0209492	-1.65295	0.0983402	Allergy_adverse_effect_of_penicillin	Vascular Density	2546	51313
-0.0866309	0.917015	1.09049	0.0524176	-1.65271	0.0983907	Cardiac_pacemaker_device_in_situ	Vascular Density	410	54207
0.171889	1.18755	0.842073	0.104065	1.65175	0.0985864	Sensorineural_hearing_loss	FD	113	54548
-0.0510108	0.950268	1.05233	0.0308837	-1.65171	0.0985937	Electrolyte_imbalance	Vascular Density	1190	53380
-0.042874	0.958032	1.04381	0.0259774	-1.65043	0.0988542	Renal_failure	Vascular Density	1686	52788
-0.533583	0.5865	1.70503	0.323416	-1.64984	0.0989763	Osteitis_deformans_Paget_s_disease_of_bone_	FD	7	54655
-0.533583	0.5865	1.70503	0.323416	-1.64984	0.0989763	Osteitis_deformans_and_osteopathies_associated_with_other_disorders_classified_elsewhere	FD	7	54655
0.308681	1.36163	0.734415	0.187529	1.64604	0.0997545	Cystic_mastopathy	FD	40	29802
0.0832695	1.08683	0.920103	0.0506573	1.64378	0.100221	Sebaceous_cyst	Vascular Density	436	53373
-0.113032	0.893122	1.11967	0.068782	-1.64334	0.100312	Intracranial_hemorrhage	FD	215	54353
-0.195865	0.822124	1.21636	0.119253	-1.64242	0.100502	Congenital_anomalies_of_urinary_system	Vascular Density	78	54539
-0.310142	0.733343	1.36362	0.188933	-1.64155	0.100684	Deficiency_of_humoral_immunity	FD	25	54637
0.607303	1.83547	0.544818	0.370467	1.63929	0.101153	Cancer_of_intrathoracic_organs	FD	11	54650
-0.182691	0.833026	1.20044	0.111449	-1.63923	0.101166	Hydrocephalus	FD	79	54565
-0.163282	0.849351	1.17737	0.0996579	-1.63843	0.101332	Arterial_embolism_and_thrombosis	Vascular Density	112	54517
-0.0776511	0.925287	1.08075	0.0474149	-1.63769	0.101486	Acquired_toe_deformities	Vascular Density	501	53872
-0.308186	0.734779	1.36095	0.188185	-1.63768	0.101489	Other_immunological_findings	FD	26	54618
-0.262098	0.769436	1.29965	0.160093	-1.63716	0.101597	Intestinal_malabsorption_non_celiac_	FD	37	54615
-0.31391	0.730585	1.36877	0.191972	-1.63519	0.102009	Leukoplakia_of_oral_mucosa	Vascular Density	30	54621
-0.116708	0.889845	1.12379	0.0714954	-1.63239	0.102598	Occlusion_and_stenosis_of_precerebral_arteries	FD	193	54426
-0.167224	0.84601	1.18202	0.102801	-1.62668	0.103806	Dysuria	Vascular Density	105	54485
0.50758	1.66127	0.60195	0.312283	1.62539	0.10408	Benign_neoplasm_of_eye	Vascular Density	12	54646
-0.294051	0.745239	1.34185	0.181121	-1.6235	0.104482	Inflammatory_disease_of_breast	Vascular Density	33	54589
0.135227	1.1448	0.873518	0.0833465	1.62246	0.104704	Other_disorders_of_gallbladder	Vascular Density	163	54439
0.146156	1.15738	0.864023	0.090228	1.61986	0.105263	Abnormal_glucose	Vascular Density	142	54472
-0.32289	0.724053	1.38111	0.199393	-1.61936	0.105369	Other_and_unspecified_congenital_anomalies	Vascular Density	27	54624
-0.257492	0.772988	1.29368	0.159117	-1.61825	0.105609	Conjunctivitis_infectious	Vascular Density	43	54610
-0.140679	0.868768	1.15105	0.0870135	-1.61675	0.105933	Other_diseases_of_blood_and_blood_forming_organs	Vascular Density	145	54458
0.150795	1.16276	0.860024	0.0935119	1.61257	0.106838	Injuries_to_the_nervous_system	Vascular Density	130	54446
-0.236994	0.788996	1.26743	0.147042	-1.61174	0.107019	Subarachnoid_hemorrhage	Vascular Density	52	54554
-0.147851	0.86256	1.15934	0.0917858	-1.61082	0.107218	Disorders_of_phosphorus_metabolism	FD	119	54548
-0.0338466	0.96672	1.03443	0.0210124	-1.61079	0.107225	Other_disorders_of_circulatory_system	Vascular Density	2561	51403
-0.201276	0.817687	1.22296	0.125019	-1.60997	0.107405	Glucocorticoid_deficiency	Vascular Density	70	54588
-0.201276	0.817687	1.22296	0.125019	-1.60997	0.107405	Adrenal_hypofunction	Vascular Density	70	54588
0.0814027	1.08481	0.921822	0.0506494	1.60718	0.108015	Other_disorders_of_stomach_and_duodenum	FD	463	53966
0.361758	1.43585	0.696451	0.225102	1.60708	0.108036	Cellulitis_and_abscess_of_oral_soft_tissues	Vascular Density	22	54635
1.07491	2.92973	0.341328	0.669328	1.60596	0.108283	Sideroblastic_anemia	FD	4	54663
0.0876457	1.0916	0.916085	0.0546354	1.60419	0.108671	Candidiasis	Vascular Density	385	54221
-0.286143	0.751155	1.33128	0.17895	-1.59901	0.109819	Pneumoconiosis	FD	27	54634
0.161261	1.17499	0.85107	0.100878	1.59857	0.109915	Sensorineural_hearing_loss	Vascular Density	113	54549
-0.176096	0.838538	1.19255	0.110259	-1.59712	0.11024	Diseases_of_spleen	FD	82	54565
0.0297591	1.03021	0.970679	0.0186367	1.5968	0.11031	Gastritis_and_duodenitis	Vascular Density	3263	49354
-0.0956355	0.908795	1.10036	0.0599873	-1.59426	0.110877	Cystitis_and_urethritis	FD	292	54209
-0.218249	0.803925	1.2439	0.136916	-1.59404	0.110928	Subarachnoid_hemorrhage	FD	52	54553
0.115066	1.12195	0.891307	0.0723109	1.59127	0.111549	Malignant_neoplasm_of_bladder	FD	220	54339
-0.393447	0.674727	1.48208	0.248298	-1.58458	0.113062	Poisoning_by_drugs_primarily_affecting_the_autonomic_nervous_system	Vascular Density	17	54644
0.0881006	1.0921	0.915669	0.0556032	1.58445	0.113091	Uterine_Uterovaginal_prolapse	Vascular Density	374	29216
-0.319914	0.726212	1.37701	0.201949	-1.58413	0.113164	Chronic_thyroiditis	Vascular Density	27	54626
-0.319804	0.726291	1.37686	0.201948	-1.58359	0.113286	Chronic_lymphocytic_thyroiditis	Vascular Density	27	54628
-0.0529772	0.948402	1.05441	0.0334741	-1.58263	0.113506	Osteoporosis_NOS	Vascular Density	1040	53589
-0.0529772	0.948402	1.05441	0.0334741	-1.58263	0.113506	Osteoporosis	Vascular Density	1040	53589
-0.137774	0.871296	1.14772	0.0871363	-1.58113	0.113848	Myeloproliferative_disease	Vascular Density	149	54470
0.242028	1.27383	0.785035	0.153608	1.57562	0.115114	Nonrheumatic_aortic_valve_disorders	FD	51	54603
-0.273195	0.760944	1.31416	0.173699	-1.5728	0.115764	Poisoning_by_agents_primarily_affecting_the_cardiovascular_system	FD	31	54621
0.839438	2.31507	0.431953	0.533735	1.57276	0.115774	Sideroblastic_anemia	Vascular Density	4	54664
-0.215472	0.806161	1.24045	0.137119	-1.57142	0.116084	Other_disorders_of_lipoid_metabolism	Vascular Density	59	54600
-0.310294	0.733231	1.36383	0.197586	-1.57043	0.116316	Aspergillosis	FD	23	54640
-0.278118	0.757207	1.32064	0.17725	-1.56907	0.116631	Disorders_of_the_autonomic_nervous_system	Vascular Density	34	54625
-0.0936017	0.910645	1.09812	0.0596707	-1.56864	0.116732	Excessive_or_frequent_menstruation	FD	353	28515
-0.193331	0.824209	1.21328	0.12328	-1.56823	0.116827	Primary_thrombocytopenia	Vascular Density	74	54569
0.534421	1.70646	0.586008	0.341192	1.56634	0.11727	Gastrojejunal_ulcer	Vascular Density	10	54658
0.739836	2.09559	0.477192	0.472433	1.56601	0.117345	Circadian_rhythm_sleep_disorder	Vascular Density	5	54655
-0.120829	0.886186	1.12843	0.0773014	-1.56308	0.118033	Premature_beats	Vascular Density	186	54459
-0.0669752	0.935218	1.06927	0.0428554	-1.56282	0.118095	Chronic_liver_disease_and_cirrhosis	Vascular Density	605	53956
-0.0874008	0.91631	1.09133	0.0559384	-1.56245	0.118183	Thrombocytopenia	Vascular Density	360	54233
-0.0329045	0.967631	1.03345	0.0210851	-1.56055	0.118629	Circulatory_disease_NEC	Vascular Density	2544	51427
0.094358	1.09895	0.909957	0.060494	1.55979	0.11881	Erythematous_conditions	Vascular Density	314	54204
-0.258202	0.772439	1.2946	0.165583	-1.55935	0.118914	Disorders_of_the_autonomic_nervous_system	FD	34	54624
0.0780889	1.08122	0.924882	0.0500831	1.55919	0.118952	Obstructive_chronic_bronchitis	Vascular Density	464	54142
-0.302843	0.738715	1.3537	0.194433	-1.55757	0.119335	Balanoposthitis	FD	23	24690
0.118192	1.12546	0.888525	0.0759861	1.55544	0.119841	Diseases_of_the_larynx_and_vocal_cords	Vascular Density	199	54283
-0.0687231	0.933585	1.07114	0.0441826	-1.55543	0.119843	Disorders_of_mineral_metabolism	FD	544	54053
0.0817107	1.08514	0.921538	0.0525847	1.55389	0.120211	Sebaceous_cyst	FD	436	53372
-0.335744	0.714806	1.39898	0.216096	-1.55368	0.120262	Acquired_hypothyroidism	Vascular Density	24	54641
-0.0514036	0.949895	1.05275	0.0331149	-1.55228	0.120595	Osteoporosis_osteopenia_and_pathological_fracture	Vascular Density	1062	53541
0.0747524	1.07762	0.927973	0.048279	1.54834	0.12154	Chronic_bronchitis	FD	497	54094
0.107417	1.1134	0.898151	0.0693981	1.54783	0.121663	Cancer_of_bladder	FD	238	54304
0.546315	1.72688	0.57908	0.353234	1.54661	0.121957	Open_wound_of_neck	FD	12	54649
0.987216	2.68375	0.372612	0.638398	1.5464	0.122009	Dysthymic_disorder	FD	4	54661
-0.336729	0.714102	1.40036	0.21784	-1.54576	0.122162	Congenital_anomaly_of_gallbladder_bile_ducts_liver_pancreas	FD	19	54639
-0.0790717	0.923974	1.08228	0.0511694	-1.54529	0.122276	Edema	FD	396	54226
-0.0878444	0.915903	1.09182	0.0568971	-1.54392	0.122608	Dementias	Vascular Density	354	54305
-0.0435709	0.957365	1.04453	0.0282339	-1.54321	0.122779	Retention_of_urine	FD	1306	53065
-0.121573	0.885526	1.12927	0.0789464	-1.53995	0.123574	Disorders_of_magnesium_metabolism	Vascular Density	182	54477
-0.0475223	0.953589	1.04867	0.0309051	-1.53769	0.124125	Cancer_of_prostate	FD	1068	23398
-0.110975	0.894961	1.11737	0.0721797	-1.53749	0.124175	Abnormal_heart_sounds	FD	200	54419
-0.0436827	0.957258	1.04465	0.0284208	-1.537	0.124295	Other_diseases_of_respiratory_system_not_elsewhere_classified	FD	1340	52815
0.0287001	1.02912	0.971708	0.0186883	1.53573	0.124605	Functional_digestive_disorders	FD	3287	50143
-0.13778	0.871291	1.14772	0.0898357	-1.53368	0.125108	Ill_defined_descriptions_and_complications_of_heart_disease	FD	128	54488
0.159625	1.17307	0.852464	0.104149	1.53266	0.12536	Acute_pharyngitis	Vascular Density	106	54512
-0.104172	0.90107	1.10979	0.0680551	-1.53071	0.125842	Other_cerebral_degenerations	FD	220	54400
0.0819842	1.08544	0.921287	0.053601	1.52953	0.126134	Intestinal_infection	FD	415	54016
-0.169993	0.843671	1.1853	0.111276	-1.52767	0.126595	Glomerulonephritis	FD	78	54556
-0.423585	0.654696	1.52743	0.277364	-1.52718	0.126716	Benign_neoplasm_of_male_genital_organs	Vascular Density	14	24706
-0.544174	0.580321	1.72318	0.35676	-1.52532	0.127179	Cataplexy_and_narcolepsy	FD	6	54661
-0.0419369	0.95893	1.04283	0.0275103	-1.52441	0.127407	Secondary_malignant_neoplasm	FD	1422	52956
-0.195841	0.822143	1.21633	0.128587	-1.52302	0.127754	Nephrotic_syndrome_without_mention_of_glomerulonephritis	Vascular Density	70	54583
0.190463	1.20981	0.826576	0.125198	1.52129	0.128187	Adverse_effects_of_sedatives_or_other_central_nervous_system_depressants_and_anesthetics	Vascular Density	73	54570
0.331665	1.39329	0.717728	0.218172	1.5202	0.128462	Cholesteatoma	Vascular Density	24	54609
-0.648001	0.52309	1.91172	0.426985	-1.51762	0.12911	Pectus_and_other_congenital_anomalies_of_ribs_sternum	Vascular Density	6	54660
-0.0924826	0.911665	1.09689	0.0609439	-1.5175	0.129139	Cystitis	FD	284	54223
0.0762473	1.07923	0.926587	0.0502551	1.5172	0.129215	Degeneration_of_intervertebral_disc	Vascular Density	451	54062
-0.154304	0.857011	1.16685	0.101718	-1.51697	0.129273	Subjective_visual_disturbances	FD	99	54528
0.580971	1.78777	0.559355	0.383369	1.51543	0.129663	Fracture_of_unspecified_part_of_femur	Vascular Density	8	54657
-0.123651	0.883688	1.13162	0.0816627	-1.51417	0.129982	Regional_enteritis	FD	158	54384
-0.0921647	0.911955	1.09655	0.0609	-1.51338	0.130184	Psoriasis_vulgaris	Vascular Density	298	54286
0.827712	2.28808	0.437048	0.547289	1.51238	0.130436	Lung_transplant	Vascular Density	4	54659
0.951332	2.58916	0.386226	0.629408	1.51147	0.130668	Monocytic_leukemia	FD	4	54663
-0.195095	0.822757	1.21543	0.129141	-1.51071	0.130862	Other_disorders_of_lipoid_metabolism	FD	59	54599
-0.321148	0.725316	1.37871	0.212974	-1.50793	0.131573	Balanoposthitis	Vascular Density	23	24691
0.150048	1.16189	0.860667	0.0999311	1.50152	0.133222	Otitis_media	Vascular Density	114	54433
-0.631569	0.531757	1.88056	0.420826	-1.50078	0.133411	Congenital_cataract_and_lens_anomalies	Vascular Density	6	54660
-0.774963	0.460721	2.17051	0.517356	-1.49793	0.134152	Other_disorders_of_pancreatic_internal_secretion	Vascular Density	4	54664
-0.531025	0.588002	1.70067	0.354848	-1.49649	0.134527	Congenital_cataract_and_lens_anomalies	FD	6	54659
-0.191621	0.82562	1.21121	0.128076	-1.49616	0.134613	Chronic_glomerulonephritis_NOS	FD	57	54585
0.112796	1.1194	0.893333	0.0754298	1.49538	0.134816	Ganglion_and_cyst_of_synovium_tendon_and_bursa	FD	216	54195
-0.126115	0.881513	1.13441	0.0843457	-1.49522	0.134857	Other_disorders_of_prostate	Vascular Density	153	24497
-0.178728	0.836333	1.1957	0.119588	-1.49454	0.135036	Uveitis_noninfectious_or_NOS	FD	69	54581
0.369765	1.44739	0.690897	0.247494	1.49404	0.135166	Contracture_of_tendon_sheath_	Vascular Density	19	54644
-0.0834878	0.919902	1.08707	0.0559022	-1.49346	0.135316	Abnormal_findings_examination_of_lungs	Vascular Density	364	54197
-0.133085	0.87539	1.14235	0.0892183	-1.49168	0.135782	Malignant_neoplasm_of_uterus	Vascular Density	144	29716
-0.208178	0.812063	1.23143	0.13957	-1.49157	0.135813	Chronic_venous_insufficiency_CVI_	Vascular Density	56	54608
-0.0441059	0.956853	1.04509	0.0295823	-1.49095	0.135973	Bacterial_infection_NOS	FD	1236	52713
0.193021	1.21291	0.824465	0.129607	1.48928	0.136413	Vascular_dementia	Vascular Density	70	54597
-0.0709707	0.931489	1.07355	0.0476761	-1.4886	0.136593	Abnormality_of_gait	Vascular Density	502	54131
-0.0689009	0.933419	1.07133	0.0463509	-1.48651	0.137145	Peripheral_vascular_disease	Vascular Density	527	53988
0.818597	2.26732	0.44105	0.550699	1.48647	0.137155	Dysthymic_disorder	Vascular Density	4	54662
0.445114	1.56067	0.640752	0.299576	1.48581	0.137328	Other_specified_diseases_of_the_salivary_glands	Vascular Density	13	54644
-0.0948174	0.909539	1.09946	0.0638294	-1.48548	0.137416	Cerebral_artery_occlusion_with_cerebral_infarction	FD	251	54336
0.274829	1.31631	0.759702	0.185132	1.4845	0.137677	Congenital_deficiency_of_other_clotting_factors_including_factor_VII_	FD	39	54596
-0.248875	0.779678	1.28258	0.167705	-1.484	0.137808	Primary_biliary_cirrhosis	FD	34	54621
-0.210288	0.810351	1.23403	0.141718	-1.48385	0.137849	Allergies_other	FD	50	54589
-0.148323	0.862153	1.15989	0.0999851	-1.48345	0.137955	Cancer_of_esophagus	Vascular Density	111	54535
0.0986825	1.10372	0.90603	0.0665241	1.48341	0.137966	Inflammatory_diseases_of_female_pelvic_organs	FD	292	29107
-0.119116	0.887705	1.1265	0.0805284	-1.47918	0.139093	Noninfectious_disorders_of_lymphatic_channels	Vascular Density	174	54469
0.0527923	1.05421	0.948577	0.0357088	1.47841	0.139298	Hypotension_NOS	FD	896	53663
0.873902	2.39624	0.41732	0.59194	1.47633	0.139854	Poisoning_by_agents_primarily_affecting_skin_mucous_membrane_ophthalmological_otorhinolaryngological_dental_drugs	FD	5	54660
0.224513	1.25171	0.798905	0.152092	1.47617	0.139898	Other_disorders_of_middle_ear_and_mastoid	FD	57	54559
-0.126764	0.880941	1.13515	0.0858943	-1.47582	0.139994	Arrhythmia_cardiac_NOS	Vascular Density	151	54470
-0.0695113	0.93285	1.07198	0.0471913	-1.47297	0.14076	Other_forms_of_chronic_heart_disease	FD	463	54171
-0.706985	0.493129	2.02787	0.480814	-1.47039	0.141456	Other_perinatal_conditions_of_fetus_or_newborn	Vascular Density	4	54582
0.568305	1.76527	0.566485	0.386617	1.46994	0.141577	Disturbances_of_sensation_of_smell_and_taste	FD	10	54655
-0.0773778	0.92554	1.08045	0.052649	-1.46969	0.141645	Umbilical_hernia	Vascular Density	394	53992
-0.0499278	0.951298	1.0512	0.0339792	-1.46936	0.141734	Shortness_of_breath	FD	938	53444
-0.276968	0.758079	1.31912	0.189208	-1.46383	0.143241	Protein_calorie_malnutrition	FD	26	54633
-0.060222	0.941556	1.06207	0.0411533	-1.46336	0.14337	Abnormal_results_of_function_study_of_liver	FD	634	53897
-0.227118	0.796827	1.25498	0.155215	-1.46325	0.1434	Encephalitis	FD	40	54602
-0.387598	0.678685	1.47344	0.265627	-1.45918	0.144515	Disturbance_of_salivary_secretion	FD	12	54652
-0.103931	0.901288	1.10952	0.0712922	-1.45782	0.144891	Cardiac_arrest	FD	198	54442
-0.48163	0.617776	1.61871	0.330454	-1.45748	0.144984	Mastoiditis_related_conditions	Vascular Density	10	54649
-0.431668	0.649425	1.53982	0.296415	-1.4563	0.145311	Kyphosis_acquired_	Vascular Density	13	54655
-0.0326396	0.967887	1.03318	0.0224342	-1.45491	0.145694	Nonspecific_chest_pain	FD	2217	50217
0.383382	1.46724	0.681552	0.263634	1.45422	0.145885	Laxity_of_ligament_or_hypermobility_syndrome	FD	21	54639
0.230238	1.2589	0.794345	0.158391	1.4536	0.146056	Anterior_horn_cell_disease	Vascular Density	47	54618
0.156814	1.16978	0.854863	0.107981	1.45224	0.146436	Coagulation_defects	FD	106	54466
0.0520817	1.05346	0.949251	0.03589	1.45115	0.146739	Intervertebral_disc_disorders	Vascular Density	878	53434
-0.433263	0.64839	1.54228	0.298813	-1.44995	0.147073	Open_wound_of_toe_s_	FD	9	54653
-0.282924	0.753577	1.327	0.195199	-1.44941	0.147222	Disorders_of_the_globe	FD	24	54632
-0.203929	0.81552	1.22621	0.140739	-1.44899	0.147342	Other_and_unspecified_disorders_of_the_nervous_system	Vascular Density	55	54592
0.352608	1.42277	0.702853	0.243641	1.44724	0.147829	Abscess_or_ulceration_of_vulva	FD	24	29891
-0.59257	0.552905	1.80863	0.409994	-1.44531	0.14837	Abnormal_results_of_function_study_of_pulmonary_system	FD	4	54662
-0.104249	0.901001	1.10988	0.0721448	-1.445	0.148459	Phobia	FD	204	54450
-0.45848	0.632244	1.58167	0.317796	-1.44269	0.149108	Retinal_hemorrhage_ischemia	Vascular Density	11	54655
-0.300956	0.74011	1.35115	0.209251	-1.43825	0.150362	Type_1_diabetes_with_ketoacidosis	FD	21	54625
0.109261	1.11545	0.896496	0.0759938	1.43777	0.1505	Other_disorders_of_male_genital_organs	Vascular Density	190	24323
-0.0786523	0.924361	1.08183	0.0547841	-1.43568	0.151094	Excessive_or_frequent_menstruation	Vascular Density	353	28515
-0.074201	0.928485	1.07702	0.0517502	-1.43383	0.151621	Opiates_and_related_narcotics_causing_adverse_effects_in_therapeutic_use	Vascular Density	421	54217
-0.169217	0.844325	1.18438	0.118099	-1.43285	0.151902	Labyrinthitis	FD	72	54546
-0.469094	0.625569	1.59855	0.327749	-1.43126	0.152356	Exophthalmos	Vascular Density	10	54655
-0.60593	0.545567	1.83296	0.423356	-1.43126	0.152357	Cataplexy_and_narcolepsy	Vascular Density	6	54662
0.425105	1.52975	0.653701	0.297356	1.42961	0.152828	Malignant_neoplasm_of_renal_pelvis	FD	15	54649
0.074303	1.07713	0.92839	0.0519864	1.42928	0.152924	Diseases_of_sebaceous_glands	FD	444	53364
-0.0966654	0.90786	1.10149	0.0676665	-1.42856	0.153131	Ascites_non_malignant_	Vascular Density	249	54375
-0.0264051	0.973941	1.02676	0.0184916	-1.42795	0.153307	Benign_neoplasm_of_colon	FD	3223	50415
-0.203573	0.81581	1.22577	0.142593	-1.42765	0.153391	Disorders_involving_the_immune_mechanism	FD	48	54610
-0.34305	0.709603	1.40924	0.240311	-1.42752	0.153429	Occlusion_of_cerebral_arteries_with_cerebral_infarction	Vascular Density	19	54644
-0.218551	0.803682	1.24427	0.153175	-1.42681	0.153635	Cerebral_aneurysm	Vascular Density	47	54604
-0.22989	0.794621	1.25846	0.161234	-1.42582	0.15392	Mild_cognitive_impairment	FD	35	54630
0.482001	1.61931	0.617547	0.338935	1.4221	0.154997	Urinary_complications_NEC	FD	13	54654
0.0338521	1.03443	0.966714	0.0238112	1.42169	0.155117	Chemotherapy	Vascular Density	2001	51917
-0.151317	0.859575	1.16337	0.106561	-1.42	0.155608	Diseases_of_white_blood_cells	Vascular Density	97	54538
-0.0272103	0.973157	1.02758	0.0191745	-1.41909	0.155874	Ischemic_Heart_Disease	Vascular Density	3068	49633
0.186935	1.20555	0.829498	0.131774	1.4186	0.156015	Lump_or_mass_in_breast	FD	76	54373
0.694033	2.00177	0.499558	0.489746	1.41713	0.156446	Abnormal_mammogram	FD	7	54653
-0.0671921	0.935016	1.0695	0.0474604	-1.41575	0.156848	Secondary_malignant_neoplasm_of_liver	Vascular Density	504	54139
-0.26732	0.765428	1.30646	0.188821	-1.41573	0.156853	Amyloidosis	FD	25	54638
-0.268567	0.764474	1.30809	0.189843	-1.41468	0.157164	Peripheral_angiopathy_in_diseases_classified_elsewhere	Vascular Density	30	54632
-0.0807572	0.922418	1.08411	0.057162	-1.41278	0.157721	Other_upper_respiratory_disease	FD	332	53992
-0.390618	0.676639	1.47789	0.276789	-1.41125	0.158172	Pathologic_fracture	FD	11	54652
0.634373	1.88584	0.530268	0.449958	1.40985	0.158584	Other_symptoms_involving_urinary_system	Vascular Density	6	54661
0.160444	1.17403	0.851765	0.113924	1.40835	0.159027	Other_paralytic_syndromes	FD	96	54538
-0.163456	0.849204	1.17757	0.11609	-1.40801	0.159127	Splenomegaly	FD	73	54579
-0.631696	0.531689	1.8808	0.449287	-1.406	0.159725	Other_perinatal_conditions_of_fetus_or_newborn	FD	4	54581
-0.0410629	0.959769	1.04192	0.0292135	-1.40561	0.159839	Acute_renal_failure	Vascular Density	1331	53245
0.0721208	1.07479	0.930418	0.0513853	1.40353	0.160458	Cancer_of_urinary_organs_incl_kidney_and_bladder_	Vascular Density	429	54008
0.146218	1.15745	0.863969	0.104305	1.40184	0.160964	Periapical_abscess	FD	115	54450
-0.147515	0.862849	1.15895	0.105346	-1.4003	0.161424	Abnormal_function_study_of_cardiovascular_system	Vascular Density	101	54524
-0.100212	0.904645	1.10541	0.0716434	-1.39877	0.161883	Hammer_toe_acquired_	Vascular Density	221	54337
-0.0575471	0.944077	1.05924	0.0411432	-1.3987	0.161903	Cellulitis_and_abscess_of_leg_except_foot	FD	633	53692
-0.0575471	0.944077	1.05924	0.0411432	-1.3987	0.161903	Cellulitis_and_abscess_of_foot_toe	FD	633	53692
-0.0575471	0.944077	1.05924	0.0411432	-1.3987	0.161903	Cellulitis_and_abscess_of_arm_hand	FD	633	53692
0.330852	1.39215	0.718311	0.236977	1.39613	0.162674	Tympanosclerosis_and_middle_ear_disease_related_to_otitis_media	FD	25	54633
-0.168563	0.844878	1.1836	0.121373	-1.38881	0.164892	Sicca_syndrome	FD	70	54569
0.132069	1.14119	0.876281	0.095245	1.38662	0.165556	Dislocation	Vascular Density	122	54374
-0.0721203	0.930419	1.07478	0.0520433	-1.38578	0.165816	Umbilical_hernia	FD	394	53991
0.08442	1.08809	0.919045	0.061008	1.38375	0.166434	Paroxysmal_supraventricular_tachycardia	FD	311	54193
0.534536	1.70666	0.585941	0.386705	1.38228	0.166885	Acute_laryngitis_and_tracheitis	Vascular Density	8	54649
0.144556	1.15553	0.865406	0.104624	1.38168	0.167071	Irregular_menstrual_bleeding	FD	133	29398
-0.055625	0.945894	1.0572	0.0402689	-1.38134	0.167175	Rheumatoid_arthritis_and_other_inflammatory_polyarthropathies	FD	670	53887
0.177722	1.19449	0.837175	0.128717	1.38072	0.167366	Functional_disorders_of_bladder	FD	76	54511
-0.0711124	0.931357	1.0737	0.0515229	-1.38021	0.167522	Secondary_malignancy_of_respiratory_organs	Vascular Density	426	54222
0.426398	1.53173	0.652857	0.309697	1.37682	0.168567	Open_wound_of_neck	Vascular Density	12	54650
0.185007	1.20323	0.831098	0.134382	1.37673	0.168595	Other_alveolar_and_parietoalveolar_pneumonopathy	FD	69	54586
-0.346511	0.707151	1.41413	0.25182	-1.37603	0.168813	Open_wound_of_ear	Vascular Density	17	54631
0.106689	1.11259	0.898805	0.0775992	1.37488	0.16917	Diseases_of_the_larynx_and_vocal_cords	FD	199	54282
0.108881	1.11503	0.896837	0.0792602	1.37372	0.16953	Postinflammatory_pulmonary_fibrosis	FD	180	54461
-0.101599	0.903391	1.10694	0.0740074	-1.37283	0.169805	Nasal_polyps	Vascular Density	198	54206
-0.0419315	0.958936	1.04282	0.0305526	-1.37243	0.169928	Syncope_and_collapse	FD	1152	53041
-0.128201	0.879677	1.13678	0.0934989	-1.37115	0.170329	Ill_defined_descriptions_and_complications_of_heart_disease	Vascular Density	128	54489
-0.256919	0.773431	1.29294	0.187526	-1.37005	0.170672	Alopecia	FD	28	54633
0.0409295	1.04178	0.959897	0.0299252	1.36773	0.171397	Hemorrhage_of_gastrointestinal_tract	FD	1303	53296
-0.062152	0.93974	1.06412	0.0454689	-1.36691	0.171653	Disorders_of_mineral_metabolism	Vascular Density	544	54054
-0.340589	0.711351	1.40578	0.249427	-1.36549	0.1721	Anisometropia	Vascular Density	18	54647
-0.126813	0.880898	1.13521	0.0929345	-1.36455	0.172395	IntEthnicityrebral_hemorrhage	FD	116	54524
-0.0615794	0.940278	1.06351	0.0452067	-1.36217	0.173143	Other_disorders_of_peritoneum	FD	537	53958
-0.0535206	0.947886	1.05498	0.0393068	-1.36161	0.17332	Abnormal_movement	FD	689	53900
0.434577	1.54431	0.647539	0.319198	1.36147	0.173367	Toxic_erythema	FD	14	54647
0.511453	1.66771	0.599624	0.376065	1.36001	0.173826	Nonspecific_abnormal_results_of_other_endocrine_function_study	Vascular Density	8	54657
-0.136804	0.872141	1.1466	0.100705	-1.35846	0.174317	Malignant_neoplasm_of_ovary	FD	104	29784
-0.0376768	0.963024	1.0384	0.0277806	-1.35622	0.175028	Alcohol_related_disorders	Vascular Density	1424	52741
0.435952	1.54643	0.646649	0.321575	1.35568	0.175202	Acute_reaction_to_stress	FD	15	54643
-0.119286	0.887554	1.12669	0.0881134	-1.35378	0.175807	Epilepsy	FD	134	54479
-0.0422346	0.958645	1.04314	0.031222	-1.35272	0.176146	Syncope_and_collapse	Vascular Density	1152	53042
0.172124	1.18783	0.841874	0.127314	1.35197	0.176384	Cancer_of_liver_and_intrahepatic_bile_duct	Vascular Density	71	54586
-0.0847107	0.918778	1.0884	0.0627172	-1.35068	0.176799	Cyst_of_kidney_acquired	FD	265	54364
-0.0626206	0.9393	1.06462	0.0463896	-1.34989	0.177053	Irregular_menstrual_cycle_bleeding	Vascular Density	493	27809
-0.0925225	0.911629	1.09694	0.0685514	-1.34968	0.177118	Cholecystitis_without_cholelithiasis	Vascular Density	235	54230
0.452	1.57145	0.636354	0.33515	1.34865	0.177449	Placenta_previa_and_abruptio_placenta	FD	16	29655
0.136985	1.14681	0.871984	0.101748	1.34631	0.178202	Disorders_of_conjunctiva	Vascular Density	114	54488
-0.147815	0.86259	1.1593	0.109825	-1.34592	0.178327	Diseases_of_lips	FD	84	54549
0.213564	1.23808	0.807701	0.158915	1.34388	0.178986	Otitis_externa	Vascular Density	45	54581
-0.0439318	0.957019	1.04491	0.0327212	-1.34261	0.179399	Rheumatic_disease_of_the_heart_valves	FD	980	53483
0.181681	1.19923	0.833868	0.135382	1.34199	0.1796	Herpes_zoster	Vascular Density	63	54583
-0.440002	0.644035	1.55271	0.327967	-1.3416	0.179724	Mastodynia	Vascular Density	11	54652
-0.283859	0.752873	1.32825	0.211582	-1.3416	0.179726	Cancer_of_other_male_genital_organs	Vascular Density	23	24669
-0.115399	0.891011	1.12232	0.0861527	-1.33947	0.180417	Neoplasm_of_uncertain_behavior	Vascular Density	150	54432
-0.589844	0.554414	1.80371	0.440512	-1.339	0.180572	Male_infertility_and_abnormal_spermatozoa	Vascular Density	5	24712
0.707741	2.0294	0.492756	0.528562	1.33899	0.180573	Dermatomyositis	FD	6	54658
0.0378999	1.03863	0.962809	0.0283124	1.33863	0.18069	Hypotension	FD	1403	53084
0.169703	1.18495	0.843915	0.127183	1.33432	0.182098	Disorders_of_bilirubin_excretion	Vascular Density	69	54586
0.0297723	1.03022	0.970667	0.02234	1.33269	0.182634	Unspecified_monoarthritis	Vascular Density	2276	51573
-0.112372	0.893712	1.11893	0.0843789	-1.33176	0.18294	Cancer_of_other_female_genital_organs	FD	151	29700
0.0664187	1.06867	0.935739	0.0498863	1.3314	0.183056	Obstructive_chronic_bronchitis	FD	463	54142
-0.0394929	0.961277	1.04028	0.0296645	-1.33132	0.183084	Cerebrovascular_disease	Vascular Density	1294	52958
0.050442	1.05174	0.950809	0.0378958	1.33107	0.183166	Irritable_Bowel_Syndrome	FD	832	53523
-0.195179	0.822688	1.21553	0.146774	-1.32979	0.183588	Cerebral_aneurysm	FD	47	54603
-0.281554	0.75461	1.32519	0.21199	-1.32815	0.18413	Degenerative_and_vascular_disorders_of_ear	Vascular Density	25	54642
0.231738	1.26079	0.793154	0.17473	1.32626	0.184753	Cancer_of_connective_tissue	Vascular Density	37	54614
0.173485	1.18944	0.84073	0.130848	1.32586	0.184887	Other_alveolar_and_parietoalveolar_pneumonopathy	Vascular Density	69	54587
-0.0308723	0.969599	1.03135	0.0233112	-1.32436	0.185385	Hypothyroidism	Vascular Density	2094	51755
-0.337103	0.713835	1.40088	0.254632	-1.32388	0.185543	Kyphosis_acquired_	FD	13	54654
0.0447044	1.04572	0.95628	0.0337797	1.32341	0.185699	Dysphagia	FD	1012	53306
0.0214965	1.02173	0.978733	0.0162448	1.32329	0.18574	Esophagitis_GERD_and_related_diseases	FD	4319	48229
0.0680182	1.07038	0.934243	0.0514137	1.32296	0.185849	Phlebitis_and_thrombophlebitis_of_lower_extremities	Vascular Density	427	53954
0.148591	1.1602	0.861921	0.112406	1.32191	0.186198	Lymphoid_leukemia	Vascular Density	92	54549
-0.138032	0.871071	1.14801	0.10449	-1.321	0.186502	Disorders_of_the_pituitary_gland_and_its_hypothalamic_control	FD	93	54527
-0.0742885	0.928404	1.07712	0.0562369	-1.32099	0.186504	Diffuse_diseases_of_connective_tissue	Vascular Density	357	54158
-0.52878	0.589323	1.69686	0.400731	-1.31954	0.186988	Early_or_threatened_labor_hemorrhage_in_early_pregnancy	Vascular Density	6	29477
-0.504941	0.603541	1.65689	0.383045	-1.31823	0.187426	Infantile_cerebral_palsy	FD	5	54655
-0.114453	0.891854	1.12126	0.0868657	-1.31758	0.187644	Symptoms_and_disorders_of_the_joints	FD	136	54434
0.0207658	1.02098	0.979448	0.015778	1.31612	0.188132	Diseases_of_esophagus	FD	4575	47808
0.326691	1.38637	0.721306	0.248319	1.31561	0.188305	Other_demyelinating_diseases_of_central_nervous_system	Vascular Density	18	54625
-0.519001	0.595115	1.68035	0.394569	-1.31536	0.188388	Abnormal_weight_gain	Vascular Density	7	54655
0.534541	1.70666	0.585938	0.406579	1.31473	0.188601	Fracture_of_pelvis	Vascular Density	7	54654
-0.122915	0.884339	1.13079	0.0936146	-1.31299	0.189186	Poisoning_allergy_of_sulfonamides	FD	119	54506
-0.523168	0.59264	1.68736	0.398585	-1.31256	0.18933	Hemorrhage_in_early_pregnancy	Vascular Density	6	29792
-0.067957	0.934301	1.07032	0.0517779	-1.31247	0.189361	Open_wounds_of_extremities	Vascular Density	409	53918
-0.121302	0.885766	1.12897	0.0924601	-1.31194	0.189541	Bipolar	Vascular Density	127	54460
0.772172	2.16446	0.462008	0.588959	1.31108	0.18983	Other_specified_disorders_involving_the_immune_mechanism	FD	5	54661
0.626031	1.87017	0.53471	0.477564	1.31088	0.189897	Lagophthalmos	FD	7	54657
-0.103521	0.901657	1.10907	0.0793643	-1.30438	0.192104	Ulceration_of_the_lower_GI_tract	FD	168	54437
0.140445	1.15079	0.868972	0.107799	1.30284	0.192629	Noninflammatory_disorders_of_vulva_and_perineum	Vascular Density	99	29682
-0.0557799	0.945747	1.05736	0.0429141	-1.2998	0.193668	Chronic_renal_failure_CKD_	Vascular Density	622	53965
-0.0648247	0.937232	1.06697	0.049891	-1.29933	0.193832	Cough	Vascular Density	451	54082
-0.194855	0.822954	1.21513	0.149967	-1.29931	0.193836	Organic_or_persistent_insomnia	FD	45	54615
-0.102365	0.9027	1.10779	0.0788768	-1.29778	0.194361	Calculus_of_ureter	Vascular Density	174	54317
-0.161393	0.850957	1.17515	0.124363	-1.29776	0.194369	Benign_neoplasm_of_breast	FD	71	29730
-0.0578408	0.9438	1.05955	0.044579	-1.29749	0.194462	Other_disorders_of_the_kidney_and_ureters	Vascular Density	565	53959
0.0455504	1.0466	0.955471	0.035128	1.2967	0.194736	Other_disorders_of_bladder	FD	920	53230
-0.131474	0.876802	1.14051	0.101485	-1.2955	0.195148	Cerebral_degeneration_unspecified	FD	96	54549
-0.0331032	0.967439	1.03366	0.02561	-1.29259	0.196153	Other_symptoms_disorders_or_the_urinary_system	FD	1663	51664
0.298058	1.34724	0.742258	0.230893	1.29089	0.196742	Poisoning_by_primarily_systemic_agents	Vascular Density	22	54631
-0.0865479	0.917092	1.0904	0.0670712	-1.29039	0.196916	Duodenal_ulcer	Vascular Density	248	54207
0.159137	1.1725	0.852879	0.123483	1.28874	0.197487	Epiphora	Vascular Density	77	54540
0.679684	1.97325	0.506777	0.527461	1.28859	0.197539	Other_symptoms_involving_urinary_system	FD	6	54660
-0.116307	0.890202	1.12334	0.0902845	-1.28823	0.197665	Varicose_veins_of_lower_extremity_symptomtic	FD	125	54510
0.115296	1.12221	0.891102	0.0896482	1.28609	0.198411	Other_disorders_of_biliary_tract	Vascular Density	144	54468
-0.0629085	0.939029	1.06493	0.048981	-1.28434	0.199021	Cough	FD	451	54081
0.132486	1.14166	0.875916	0.103276	1.28282	0.199553	Coagulation_defects	Vascular Density	107	54466
-0.116923	0.889654	1.12403	0.0912417	-1.28146	0.200032	Genitourinary_congenital_anomalies	FD	127	54425
-0.0531429	0.948245	1.05458	0.0414722	-1.28141	0.200049	Other_disorders_of_intestine	FD	626	53781
-0.122518	0.88469	1.13034	0.0957072	-1.28014	0.200497	Spondylosis_without_myelopathy	FD	112	54515
-0.294691	0.744762	1.34271	0.230332	-1.27942	0.20075	Chorioretinal_scars	Vascular Density	21	54645
-0.0490422	0.952141	1.05026	0.0385027	-1.27373	0.202757	Bundle_branch_block	FD	704	53848
0.37024	1.44808	0.690568	0.291186	1.27149	0.203555	Toxic_erythema	Vascular Density	14	54648
0.322528	1.38061	0.724315	0.253775	1.27092	0.203757	Sacroiliitis_NEC	Vascular Density	19	54647
-0.0486159	0.952547	1.04982	0.0382719	-1.27028	0.203987	Peptic_ulcer_excl_esophageal_	FD	739	53443
-0.0374507	0.963242	1.03816	0.0294959	-1.26969	0.204194	Other_diseases_of_respiratory_system_NEC	Vascular Density	1288	52908
-0.242396	0.784745	1.2743	0.190961	-1.26935	0.204317	Other_and_unspecified_congenital_anomalies	FD	27	54623
0.364537	1.43985	0.694518	0.28749	1.268	0.204798	Psychosis	FD	18	54643
-0.19287	0.824589	1.21273	0.152176	-1.26742	0.205006	Chronic_dermatitis_due_to_solar_radiation	FD	42	54610
-0.122924	0.884331	1.1308	0.0970234	-1.26695	0.205172	Spinal_stenosis	Vascular Density	121	54522
-0.0849847	0.918526	1.0887	0.0672826	-1.2631	0.206553	Cerebral_artery_occlusion_with_cerebral_infarction	Vascular Density	251	54337
-0.289904	0.748335	1.3363	0.229617	-1.26255	0.20675	Other_benign_neoplasm_of_uterus	Vascular Density	20	29885
0.128284	1.13688	0.879604	0.101652	1.262	0.206951	Postmenopausal_atrophic_vaginitis	FD	120	29775
-0.113261	0.892917	1.11992	0.0897668	-1.26173	0.207047	Nephritis_nephrosis_renal_sclerosis	Vascular Density	143	54472
0.159138	1.1725	0.852879	0.126128	1.26171	0.207053	Diseases_of_the_salivary_glands	Vascular Density	72	54554
0.284042	1.32849	0.752735	0.225132	1.26167	0.207069	Allergic_reaction_to_food	Vascular Density	23	54626
-0.108778	0.89693	1.11491	0.0862309	-1.26147	0.207138	Malignant_neoplasm_of_uterus	FD	144	29716
0.378487	1.46007	0.684897	0.300147	1.261	0.207307	Myoclonus	FD	15	54649
-0.091674	0.912403	1.09601	0.072751	-1.26011	0.207631	Ptosis_of_eyelid	FD	197	54352
-0.0829124	0.920432	1.08645	0.0658226	-1.25963	0.207801	Acidosis	Vascular Density	259	54385
-0.251516	0.777621	1.28597	0.199854	-1.2585	0.208212	Acquired_hypothyroidism	FD	24	54640
0.675255	1.96453	0.509027	0.537545	1.25618	0.209049	Poisoning_by_agents_primarily_acting_on_the_smooth_and_skeletal_muscles_and_respiratory_system	Vascular Density	4	54664
0.116298	1.12333	0.89021	0.0929136	1.25167	0.210689	Anorexia	Vascular Density	134	54504
0.349669	1.4186	0.704922	0.280049	1.2486	0.211813	Myoclonus	Vascular Density	15	54650
0.175433	1.19176	0.839093	0.140769	1.24625	0.212674	Herpes_zoster	FD	63	54582
0.369703	1.4473	0.690939	0.29682	1.24554	0.212932	Spinal_cord_injury_without_evidence_of_spinal_bone_injury	Vascular Density	13	54650
-0.0590956	0.942617	1.06088	0.04749	-1.24438	0.213359	Other_chronic_nonalcoholic_liver_disease	FD	487	54107
-0.350923	0.704038	1.42038	0.282541	-1.24202	0.214227	Corneal_edema	FD	11	54653
-0.0816888	0.921559	1.08512	0.0657811	-1.24183	0.2143	Synovitis_and_tenosynovitis	Vascular Density	258	54263
-0.117271	0.889344	1.12442	0.0945633	-1.24013	0.214928	Symptoms_involving_head_and_neck	FD	121	54355
0.221424	1.24785	0.801377	0.178716	1.23897	0.215356	Alkalosis	Vascular Density	36	54630
-0.274705	0.759796	1.31614	0.221911	-1.23791	0.21575	Chronic_pericarditis	FD	18	54648
-0.083086	0.920272	1.08664	0.0672176	-1.23608	0.216431	Cardiac_arrest_and_ventricular_fibrillation	FD	226	54412
0.295951	1.3444	0.743824	0.23951	1.23565	0.216588	Nephritis_and_nephropathy_with_pathological_lesion	FD	23	54628
0.295951	1.3444	0.743824	0.23951	1.23565	0.216588	Nephritis_and_nephropathy_without_mention_of_glomerulonephritis	FD	23	54628
-0.368841	0.691535	1.44606	0.299329	-1.23223	0.217865	Torticollis	Vascular Density	12	54654
-0.154862	0.856533	1.1675	0.125713	-1.23187	0.217996	Pulmonary_congestion_and_hypostasis	Vascular Density	71	54570
0.0582945	1.06003	0.943372	0.0473447	1.23128	0.218219	Diseases_of_the_oral_soft_tissues_excluding_lesions_specific_for_gingiva_and_tongue	Vascular Density	502	53923
0.339307	1.40397	0.712264	0.275754	1.23047	0.21852	Premenopausal_menorrhagia	FD	21	29887
-0.536925	0.584543	1.71074	0.436357	-1.23047	0.218521	Rheumatic_fever_chorea	FD	4	54662
-0.0355657	0.965059	1.03621	0.0289233	-1.22966	0.218825	Other_diseases_of_respiratory_system_not_elsewhere_classified	Vascular Density	1340	52816
0.383409	1.46728	0.681534	0.312172	1.2282	0.219372	Cancer_of_other_endocrine_glands	FD	15	54646
-0.046012	0.95503	1.04709	0.0374718	-1.22791	0.219481	Complications_of_transplants_and_reattached_limbs	FD	762	53632
0.291059	1.33784	0.747472	0.237051	1.22783	0.219511	Sialolithiasis	Vascular Density	20	54632
-0.0290817	0.971337	1.02951	0.0237122	-1.22645	0.220031	Hypothyroidism_NOS	FD	1990	51893
-0.102445	0.902628	1.10788	0.0835986	-1.22543	0.220412	Neoplasm_of_uncertain_behavior	FD	150	54431
-0.179087	0.836033	1.19612	0.146149	-1.22537	0.220436	Insomnia	FD	48	54611
-0.179077	0.836042	1.19611	0.146197	-1.2249	0.220612	Lung_disease_due_to_external_agents	Vascular Density	52	54601
-0.226312	0.797469	1.25397	0.185044	-1.22301	0.221324	Cervicitis_and_endocervicitis	Vascular Density	32	29806
-0.152426	0.858622	1.16466	0.124686	-1.22248	0.221527	Erectile_dysfunction_ED_	FD	63	24643
-0.0777118	0.925231	1.08081	0.063572	-1.22242	0.221548	Urethral_stricture_not_specified_as_infectious_	Vascular Density	275	54191
0.0599988	1.06184	0.941766	0.049107	1.2218	0.221784	Phlebitis_and_thrombophlebitis	Vascular Density	468	53893
0.114097	1.12086	0.892171	0.0936298	1.2186	0.222996	Pelvic_peritoneal_adhesions_female_postoperative_postinfection_	FD	150	29581
-0.207339	0.812744	1.2304	0.170204	-1.21818	0.223156	Sialoadenitis	FD	34	54618
-0.0193516	0.980834	1.01954	0.0158871	-1.21807	0.223197	Other_arthropathies	FD	4331	49185
0.0774015	1.08048	0.925518	0.0635529	1.21791	0.223259	Ulcer_of_esophagus	FD	289	54010
0.262107	1.29967	0.769429	0.215253	1.21767	0.22335	Dementia_with_cerebral_degenerations	FD	26	54639
-0.219961	0.80255	1.24603	0.18071	-1.2172	0.223527	Leukoplakia_of_oral_mucosa	FD	30	54620
0.205001	1.22753	0.814646	0.168429	1.21714	0.22355	Otitis_externa	FD	45	54580
-0.11461	0.891714	1.12144	0.0941961	-1.21672	0.223711	Obstruction_of_bile_duct	Vascular Density	126	54496
-0.123842	0.88352	1.13184	0.101811	-1.21639	0.223836	Cholangitis	FD	99	54551
-0.120355	0.886605	1.1279	0.098979	-1.21597	0.223998	Malignant_neoplasm_of_ovary_and_other_uterine_adnexa	FD	109	29777
0.36232	1.43666	0.69606	0.29797	1.21596	0.224	Acute_pericarditis	FD	15	54644
-0.385558	0.680071	1.47043	0.317151	-1.21569	0.224103	Joint_effusions	Vascular Density	11	54639
0.799879	2.22527	0.449383	0.658412	1.21486	0.224419	Lung_transplant	FD	4	54658
-0.0312757	0.969208	1.03177	0.025745	-1.21483	0.224432	Disorders_of_fluid_electrolyte_and_acid_base_balance	Vascular Density	1714	52772
-0.268339	0.764649	1.30779	0.221011	-1.21414	0.224693	Viral_hepatitis_B	FD	18	54626
-0.295257	0.74434	1.34347	0.243227	-1.21392	0.224778	Fracture_of_clavicle_or_scapula	Vascular Density	18	54631
-0.126744	0.880959	1.13513	0.104636	-1.21128	0.225787	Other_dyschromia	FD	96	54519
0.0587899	1.06055	0.942905	0.0485568	1.21074	0.225993	Benign_neoplasm_of_skin	FD	503	53427
0.455353	1.57673	0.634224	0.37641	1.20973	0.226384	Malignant_neoplasm_of_testis	Vascular Density	8	24695
-0.217622	0.80443	1.24312	0.179964	-1.20925	0.226567	Corns_and_callosities	FD	30	54625
-0.329578	0.719227	1.39038	0.272725	-1.20846	0.226868	Antisocial_borderline_personality_disorder	FD	13	54640
-0.136266	0.87261	1.14599	0.112859	-1.2074	0.227277	Aplastic_anemia	Vascular Density	89	54562
-0.385429	0.680159	1.47025	0.31926	-1.20726	0.227333	Atherosclerosis_of_aorta	FD	8	54652
0.129143	1.13785	0.878849	0.107014	1.20678	0.227517	Diplopia_and_disorders_of_binocular_vision	FD	106	54530
-0.120129	0.886806	1.12764	0.0995536	-1.20668	0.227557	Infection_inflammation_of_internal_prosthetic_device_implant_and_graft	Vascular Density	111	54477
0.559837	1.75039	0.571302	0.464118	1.20624	0.227725	Fracture_of_pelvis	FD	7	54653
-0.0727786	0.929807	1.07549	0.060351	-1.20592	0.227848	Cancer_of_other_lymphoid_histiocytic_tissue	FD	287	54239
0.0740841	1.0769	0.928594	0.0614539	1.20552	0.228002	Erythematous_conditions	FD	314	54203
0.248833	1.28253	0.77971	0.206433	1.20539	0.228052	Testicular_dysfunction	FD	30	24693
0.172003	1.18768	0.841976	0.142713	1.20524	0.22811	Graves_disease	Vascular Density	57	54589
0.33677	1.40042	0.714073	0.279438	1.20517	0.228138	Cancer_of_larynx	Vascular Density	15	54645
0.310301	1.36384	0.733226	0.257479	1.20515	0.228145	Placenta_previa_and_abruptio_placenta	Vascular Density	16	29655
0.493692	1.63835	0.610369	0.410367	1.20305	0.228957	Tics_and_choreas	Vascular Density	7	54660
-0.387341	0.678859	1.47306	0.322708	-1.20028	0.230029	Eating_disorder	FD	9	54650
0.154826	1.16746	0.856564	0.129031	1.19991	0.230174	Cancer_of_liver_and_intrahepatic_bile_duct	FD	71	54585
-0.0678683	0.934384	1.07022	0.0565686	-1.19975	0.230236	Disorders_of_calcium_phosphorus_metabolism	Vascular Density	353	54280
0.334389	1.39709	0.715775	0.278773	1.1995	0.230332	Chromosomal_anomalies_and_genetic_disorders	Vascular Density	15	54635
-0.432144	0.649116	1.54056	0.360802	-1.19773	0.231021	Neurofibromatosis	FD	6	54657
0.201757	1.22355	0.817293	0.168504	1.19735	0.231172	Other_abnormal_glucose	FD	44	54585
-0.0688086	0.933505	1.07123	0.0575336	-1.19597	0.231707	Other_upper_respiratory_disease	Vascular Density	332	53993
-0.262916	0.768807	1.30072	0.219859	-1.19584	0.231759	Hypertrophic_obstructive_cardiomyopathy	Vascular Density	23	54642
-0.388935	0.677778	1.47541	0.32574	-1.194	0.232476	Pathologic_fracture_of_vertebrae	FD	8	54658
-0.33469	0.71556	1.39751	0.28032	-1.19396	0.232495	Pityriasis	FD	11	54655
0.112513	1.11909	0.893586	0.094314	1.19296	0.232884	Acute_and_chronic_tonsillitis	Vascular Density	124	54345
-0.116678	0.889872	1.12376	0.0979357	-1.19137	0.233507	Sleep_disorders	FD	112	54511
0.102829	1.1083	0.902281	0.0863607	1.1907	0.233773	Diseases_and_other_conditions_of_the_tongue	FD	162	54442
-0.0603608	0.941425	1.06222	0.0507188	-1.19011	0.234005	Opiates_and_related_narcotics_causing_adverse_effects_in_therapeutic_use	FD	421	54216
0.199842	1.22121	0.81886	0.168083	1.18895	0.23446	Systemic_lupus_erythematosus	Vascular Density	42	54597
0.27855	1.32121	0.756881	0.234452	1.18809	0.234798	Laxity_of_ligament_or_hypermobility_syndrome	Vascular Density	21	54640
0.0606733	1.06255	0.941131	0.0511262	1.18674	0.235332	Cancer_of_urinary_organs_incl_kidney_and_bladder_	FD	429	54007
0.0505701	1.05187	0.950687	0.0426129	1.18673	0.235333	Secondary_malignancy_of_lymph_nodes	Vascular Density	630	53837
0.329227	1.38989	0.71948	0.277433	1.18669	0.235349	Other_hereditary_hemolytic_anemias	FD	18	54642
-0.153288	0.857883	1.16566	0.129225	-1.1862	0.235542	Cancer_of_larynx_pharynx_nasal_cavities	FD	60	54576
-0.102206	0.902843	1.10761	0.0862263	-1.18532	0.23589	Megaloblastic_anemia	Vascular Density	152	54477
-0.140518	0.868908	1.15087	0.118568	-1.18512	0.23597	Strabismus_not_specified_as_paralytic_	FD	72	54543
0.0739057	1.07671	0.928759	0.0625833	1.18092	0.237636	Inflammation_of_the_eye	FD	302	54156
-0.133808	0.874758	1.14317	0.113324	-1.18076	0.237699	Hepatitis_NOS	FD	79	54560
-0.0895925	0.914304	1.09373	0.0759345	-1.17987	0.238054	Disorders_of_other_cranial_nerves	FD	185	54405
0.0418884	1.04278	0.958977	0.0355252	1.17912	0.238352	Noninfectious_gastroenteritis	FD	918	52451
-0.137055	0.871922	1.14689	0.116323	-1.17823	0.238705	Substance_addiction_and_disorders	FD	79	54559
-0.0526463	0.948716	1.05406	0.0447021	-1.17771	0.238911	Disorders_of_menstruation_and_other_abnormal_bleeding_from_female_genital_tract	Vascular Density	534	27446
-0.28357	0.75309	1.32786	0.240858	-1.17733	0.239064	Congenital_anomaly_of_gallbladder_bile_ducts_liver_pancreas	Vascular Density	19	54640
0.107884	1.11392	0.897732	0.0916481	1.17715	0.239134	Otitis_media_and_Eustachian_tube_disorders	Vascular Density	135	54390
0.0780801	1.08121	0.92489	0.0663429	1.17692	0.239228	Aortic_aneurysm	Vascular Density	257	54365
0.177509	1.19424	0.837354	0.151052	1.17515	0.239936	Neuralgia_neuritis_and_radiculitis_NOS	FD	57	54596
-0.115749	0.890698	1.12271	0.0985085	-1.17502	0.239987	Sleep_disorders	Vascular Density	112	54512
-0.0707181	0.931724	1.07328	0.0601992	-1.17474	0.240101	Acid_base_balance_disorder	FD	291	54350
-0.108627	0.897065	1.11475	0.0925644	-1.17353	0.240584	Bipolar	FD	127	54459
0.0549566	1.05649	0.946526	0.0468311	1.17351	0.240592	Benign_neoplasm_of_skin	Vascular Density	503	53428
0.138488	1.14854	0.870674	0.118093	1.17269	0.240919	Abnormal_findings_on_mammogram_or_breast_exam	Vascular Density	82	54361
0.489528	1.63155	0.612915	0.41762	1.17219	0.241123	Lagophthalmos	Vascular Density	7	54658
-0.111171	0.894785	1.11759	0.0949126	-1.1713	0.241477	Other_disorders_of_soft_tissues	FD	117	54451
-0.0381594	0.96256	1.0389	0.0325983	-1.17059	0.241762	Other_peripheral_nerve_disorders	Vascular Density	1052	52634
-0.190045	0.826922	1.2093	0.162535	-1.16925	0.242302	Myopathy	Vascular Density	41	54617
-0.156003	0.855557	1.16883	0.13354	-1.16821	0.242723	Arterial_embolism_and_thrombosis_of_lower_extremity_artery	Vascular Density	63	54583
-0.0496751	0.951538	1.05093	0.0425679	-1.16696	0.243226	Colorectal_cancer	FD	580	53862
0.329621	1.39044	0.719196	0.282611	1.16634	0.243476	Separation_of_retinal_layers	Vascular Density	15	54647
0.194161	1.21429	0.823526	0.166525	1.16595	0.243633	Intervertebral_disc_disorder_with_myelopathy	Vascular Density	41	54613
-0.141884	0.867722	1.15244	0.121735	-1.16552	0.24381	Unspecified_disorder_of_lipoid_metabolism	FD	67	54594
0.0334038	1.03397	0.967148	0.0286703	1.1651	0.243977	Inguinal_hernia	Vascular Density	1342	52067
0.137847	1.1478	0.871232	0.118361	1.16463	0.244168	Large_cell_lymphoma	FD	84	54565
0.621425	1.86158	0.537179	0.533782	1.16419	0.244347	Glossodynia	Vascular Density	4	54662
0.17943	1.19653	0.835747	0.154159	1.16393	0.244452	Iron_deficiency_anemia_secondary_to_blood_loss_chronic_	FD	57	54575
-0.0600248	0.941741	1.06186	0.0515738	-1.16386	0.24448	Open_wounds_of_extremities	FD	409	53917
-0.127168	0.880586	1.13561	0.109339	-1.16306	0.244806	Disorders_of_the_pituitary_gland_and_its_hypothalamic_control	Vascular Density	93	54528
0.196279	1.21687	0.821783	0.169444	1.15837	0.246711	Cystic_mastopathy	Vascular Density	40	29802
-0.18525	0.830897	1.20352	0.160102	-1.15707	0.247243	Dyspareunia	FD	42	29784
-0.0643059	0.937718	1.06642	0.0556733	-1.15506	0.248067	Inflammatory_bowel_disease_and_other_gastroenteritis_and_colitis	FD	353	53948
-0.338051	0.713159	1.40221	0.292806	-1.15452	0.248285	Disorders_resulting_from_impaired_renal_function	FD	10	54649
-0.239399	0.787101	1.27049	0.207524	-1.1536	0.248665	Pneumonia_due_to_fungus_mycoses_	FD	22	54635
0.0334303	1.034	0.967122	0.0289866	1.1533	0.248787	Bacterial_pneumonia	Vascular Density	1358	53034
0.0541561	1.05565	0.947284	0.0470787	1.15033	0.250007	Migraine	FD	551	53941
-0.0487328	0.952436	1.04994	0.0424505	-1.14799	0.250972	Fever_of_unknown_origin	FD	605	53830
-0.0858409	0.91774	1.08963	0.0747862	-1.14782	0.251044	Non_Hodgkins_lymphoma	FD	185	54365
0.72633	2.06748	0.483681	0.63295	1.14753	0.251162	Circumscribed_scleroderma	FD	4	54660
-0.225011	0.798508	1.25234	0.196183	-1.14694	0.251405	Corns_and_callosities	Vascular Density	30	54626
0.0584576	1.0602	0.943218	0.0509913	1.14642	0.25162	Degeneration_of_intervertebral_disc	FD	451	54061
0.157668	1.17078	0.854134	0.137734	1.14473	0.252321	Essential_tremor	Vascular Density	61	54603
-0.0327284	0.967801	1.03327	0.0285987	-1.1444	0.252458	Myocardial_infarction	FD	1297	52765
-0.229556	0.794886	1.25804	0.200633	-1.14416	0.252556	Tuberculosis	Vascular Density	28	54620
0.310197	1.36369	0.733302	0.271168	1.14393	0.252652	Asthma_with_exacerbation	FD	19	54621
-0.0181787	0.981986	1.01834	0.0158987	-1.14341	0.25287	Arthropathy_NOS	FD	4327	49192
-0.23151	0.793335	1.2605	0.202539	-1.14304	0.253023	Pervasive_developmental_disorders	FD	25	54642
0.265436	1.304	0.766872	0.232288	1.1427	0.253163	Congenital_anomalies_of_mouth_tongue	Vascular Density	22	54628
0.239596	1.27074	0.786946	0.209743	1.14233	0.253315	Testicular_hypofunction	FD	29	24694
-0.313852	0.730627	1.36869	0.274965	-1.14142	0.253694	Congenital_musculoskeletal_deformities_of_spine	FD	12	54648
0.187976	1.2068	0.828635	0.164801	1.14062	0.254027	Disorders_of_external_ear	FD	45	54585
-0.185562	0.830637	1.20389	0.16284	-1.13954	0.25448	Thyroiditis	FD	39	54610
-0.203417	0.815938	1.22558	0.178572	-1.13913	0.25465	Otalgia	Vascular Density	34	54619
-0.110994	0.894944	1.11739	0.0974463	-1.13903	0.25469	Disorders_of_adrenal_glands	Vascular Density	116	54526
-0.130969	0.877245	1.13993	0.114999	-1.13887	0.254755	Pernicious_anemia	Vascular Density	85	54555
-0.0667303	0.935447	1.06901	0.0586511	-1.13775	0.255225	Other_disorders_of_urethra_and_urinary_tract	Vascular Density	324	54110
-0.0513766	0.949921	1.05272	0.0451803	-1.13715	0.255478	Rheumatoid_arthritis	FD	536	54031
-0.050292	0.950952	1.05158	0.0442279	-1.13711	0.255492	Hemorrhage_or_hematoma_complicating_a_procedure	FD	552	53780
-0.251469	0.777657	1.28591	0.22153	-1.13515	0.256313	Autism	FD	21	54646
0.27421	1.31549	0.760172	0.242003	1.13308	0.257179	Asthma_with_exacerbation	Vascular Density	19	54622
-0.311331	0.732472	1.36524	0.274942	-1.13235	0.257487	Changes_in_skin_texture	FD	12	54653
-0.0574921	0.944129	1.05918	0.0509001	-1.12951	0.258683	Cancer_of_bronchus_lung	FD	414	54211
-0.116002	0.890474	1.123	0.102745	-1.12902	0.258889	Chronic_cystitis	FD	99	54509
-0.08069	0.92248	1.08403	0.0717612	-1.12442	0.260833	Streptococcus_infection	Vascular Density	216	54357
0.165048	1.17945	0.847853	0.146791	1.12437	0.260855	Other_acquired_musculoskeletal_deformity	Vascular Density	54	54578
-0.242923	0.784332	1.27497	0.216097	-1.12414	0.260954	Other_endocrine_disorders	FD	21	54621
-0.0865412	0.917098	1.0904	0.0770271	-1.12352	0.261218	Other_local_infections_of_skin_and_subcutaneous_tissue	FD	180	54414
0.0534351	1.05489	0.947967	0.0475706	1.12328	0.261319	Other_and_unspecified_disc_disorder	Vascular Density	500	53975
-0.0882667	0.915517	1.09228	0.0785856	-1.12319	0.261356	Fluid_overload	Vascular Density	185	54474
-0.132001	0.876341	1.14111	0.117632	-1.12215	0.2618	Hyperhidrosis	FD	74	54562
0.178306	1.19519	0.836687	0.158932	1.1219	0.261904	Cardiac_shunt_heart_septal_defect	FD	51	54587
-0.156346	0.855263	1.16923	0.139383	-1.12171	0.261987	Adverse_reaction_to_serum_or_vaccine	Vascular Density	58	54607
-0.100504	0.904381	1.10573	0.0899051	-1.11789	0.263614	Symptoms_and_disorders_of_the_joints	Vascular Density	136	54435
0.639255	1.89507	0.527686	0.572015	1.11755	0.26376	Fracture_of_patella	Vascular Density	4	54652
-0.109251	0.896506	1.11544	0.0977712	-1.11741	0.263819	Poisoning_allergy_of_sulfonamides	Vascular Density	119	54507
-0.0520863	0.949247	1.05347	0.0466273	-1.11708	0.263962	Acquired_toe_deformities	FD	501	53871
-0.0933763	0.910851	1.09787	0.0836214	-1.11666	0.264142	Other_deficiency_anemia	Vascular Density	162	54467
-0.142727	0.866991	1.15341	0.128017	-1.11491	0.264889	Sicca_syndrome	Vascular Density	70	54570
-0.032607	0.967919	1.03314	0.0292689	-1.11405	0.265257	Retention_of_urine	Vascular Density	1306	53066
0.207644	1.23077	0.812496	0.186718	1.11208	0.266106	Sprains_and_strains	Vascular Density	32	54602
0.150081	1.16193	0.860638	0.135154	1.11044	0.266807	Chronic_tonsillitis_and_adenoiditis	Vascular Density	61	54493
-0.573706	0.563434	1.77483	0.51749	-1.10863	0.267589	Embolism_and_thrombosis_of_abdominal_aorta	Vascular Density	4	54663
-0.129597	0.87845	1.13837	0.116917	-1.10845	0.267669	Primary_thrombocytopenia	FD	74	54568
-0.153266	0.857901	1.16564	0.138369	-1.10766	0.268007	Dermatitis_due_to_solar_radiation	Vascular Density	58	54588
-0.153623	0.857595	1.16605	0.138967	-1.10546	0.268959	Myeloid_leukemia	Vascular Density	58	54587
0.096497	1.10131	0.908013	0.0873144	1.10517	0.269087	Empyema_and_pneumothorax	FD	154	54459
-0.220601	0.802037	1.24683	0.199753	-1.10437	0.269434	Adverse_drug_events_and_drug_allergies	Vascular Density	27	54598
0.0426801	1.0436	0.958218	0.0386489	1.1043	0.269462	Urinary_incontinence	Vascular Density	765	53286
0.109455	1.11567	0.896322	0.0991212	1.10426	0.269482	Periapical_abscess	Vascular Density	115	54451
-0.104641	0.900647	1.11031	0.0948475	-1.10326	0.269914	Acute_gastritis	Vascular Density	126	54447
0.166704	1.1814	0.84645	0.151121	1.10312	0.269977	Hypermetropia	Vascular Density	51	54614
-0.0885258	0.91528	1.09256	0.0802873	-1.10261	0.270196	Other_deficiency_anemia	FD	162	54466
-0.355925	0.700525	1.4275	0.323299	-1.10092	0.270933	Neoplasm_of_uncertain_behavior_of_male_genital_organs	FD	8	24716
-0.149229	0.861372	1.16094	0.135726	-1.09949	0.271555	Lung_disease_due_to_external_agents	FD	52	54600
-0.190493	0.826552	1.20985	0.173407	-1.09853	0.271974	Synoviopathy	FD	34	54612
-0.136037	0.87281	1.14572	0.123913	-1.09784	0.272273	Simple_and_unspecified_goiter	FD	68	54530
-0.292893	0.746102	1.3403	0.266861	-1.09755	0.272402	Malignant_neoplasm_of_other_urinary_organs	Vascular Density	16	54648
-0.0734337	0.929198	1.0762	0.067074	-1.09482	0.273597	Hyperpotassemia	FD	231	54413
-0.115301	0.891098	1.12221	0.105381	-1.09414	0.273894	Malignant_neoplasm_of_ovary	Vascular Density	104	29784
0.148987	1.16066	0.86158	0.136322	1.09291	0.274435	Primary_angle_closure_glaucoma	FD	64	54592
-0.238674	0.787672	1.26956	0.218538	-1.09214	0.274772	Temporomandibular_joint_disorder_unspecified	Vascular Density	23	54627
-0.238674	0.787672	1.26956	0.218538	-1.09214	0.274772	Temporomandibular_joint_disorders	Vascular Density	23	54627
-0.0436333	0.957305	1.0446	0.0399746	-1.09153	0.275042	Bundle_branch_block	Vascular Density	704	53849
-0.342783	0.709792	1.40886	0.314057	-1.09147	0.275067	Polydipsia	FD	9	54648
-0.0675215	0.934708	1.06985	0.0619117	-1.09061	0.275445	Other_acute_and_subacute_forms_of_ischemic_heart_disease	Vascular Density	295	54328
0.2734	1.31443	0.760789	0.250703	1.09053	0.27548	Other_heart_block	FD	20	54642
-0.188174	0.828471	1.20704	0.172614	-1.09014	0.27565	Polycythemia_vera	FD	33	54612
0.0413372	1.0422	0.959506	0.0379256	1.08996	0.275733	Sepsis	Vascular Density	790	53789
0.0413372	1.0422	0.959506	0.0379256	1.08996	0.275733	Sepsis_and_SIRS	Vascular Density	790	53789
-0.192099	0.825225	1.21179	0.176363	-1.08923	0.276053	Immunity_deficiency	Vascular Density	35	54626
0.0206262	1.02084	0.979585	0.018941	1.08897	0.276168	GERD	FD	3175	50805
0.363038	1.43769	0.69556	0.333598	1.08825	0.276485	Corneal_edema	Vascular Density	11	54654
-0.211056	0.809729	1.23498	0.193968	-1.08809	0.276554	Fracture_of_radius_and_ulna	FD	26	54570
-0.0780981	0.924874	1.08123	0.0717923	-1.08783	0.276668	Other_cerebral_degenerations	Vascular Density	220	54401
-0.0864875	0.917147	1.09034	0.0795691	-1.08695	0.277059	Other_symptoms_involving_abdomen_and_pelvis	FD	166	54412
0.290867	1.33759	0.747615	0.26765	1.08675	0.277149	Herpes_zoster_with_nervous_system_complications	Vascular Density	16	54647
0.0927485	1.09719	0.911423	0.0853801	1.0863	0.277346	Diseases_of_pulp_and_periapical_tissues	Vascular Density	155	54363
-0.0662649	0.935883	1.06851	0.0610067	-1.08619	0.277395	Unstable_angina_intermediate_coronary_syndrome_	Vascular Density	303	53962
0.0576345	1.05933	0.943995	0.053165	1.08407	0.278334	Atopic_contact_dermatitis_due_to_other_or_unspecified	FD	414	54158
-0.11465	0.891678	1.12148	0.106078	-1.0808	0.279785	Osteoarthrosis_generalized	FD	92	54534
0.0926602	1.09709	0.911503	0.0857377	1.08074	0.279812	Secondary_malignancy_of_brain_spine	Vascular Density	157	54505
-0.1985	0.81996	1.21957	0.183689	-1.08063	0.279862	Hypertrophy_of_breast_Gynecomastia_	Vascular Density	33	54522
0.047934	1.0491	0.953197	0.0443735	1.08024	0.280036	Prolapse_of_vaginal_walls	FD	601	28850
0.0902536	1.09445	0.913699	0.0836841	1.0785	0.280809	Diseases_and_other_conditions_of_the_tongue	Vascular Density	162	54443
-0.0534182	0.947984	1.05487	0.0495698	-1.07764	0.281197	Visual_disturbances	Vascular Density	456	54074
-0.255873	0.77424	1.29159	0.237589	-1.07696	0.281499	Poisoning_by_drugs_primarily_affecting_the_autonomic_nervous_system	FD	17	54643
0.139511	1.14971	0.869784	0.12972	1.07547	0.282163	Urticaria	FD	75	54558
0.0257528	1.02609	0.974576	0.0239582	1.0749	0.282418	Tobacco_use_disorder	FD	2102	51615
-0.21647	0.805357	1.24169	0.201434	-1.07464	0.282534	Optic_neuritis_neuropathy	FD	24	54632
-0.0820618	0.921215	1.08552	0.076494	-1.07279	0.283367	Secondary_hypothyroidism	Vascular Density	194	54424
0.139752	1.14999	0.869574	0.130623	1.06988	0.284673	Voice_disturbance	FD	71	54517
0.139345	1.14952	0.869928	0.130296	1.06945	0.284868	Adverse_effects_of_sedatives_or_other_central_nervous_system_depressants_and_anesthetics	FD	73	54569
-0.0865335	0.917105	1.09039	0.0810951	-1.06706	0.285944	Ulceration_of_the_lower_GI_tract	Vascular Density	168	54438
0.237393	1.26794	0.788681	0.222665	1.06614	0.286358	Known_or_suspected_fetal_abnormality_affecting_management_of_mother	FD	34	29027
-0.449827	0.637739	1.56804	0.422072	-1.06576	0.286533	Other_nutritional_deficiency	Vascular Density	6	54661
0.260671	1.2978	0.770534	0.244616	1.06563	0.286589	Osteoarthrosis_localized_secondary	Vascular Density	19	54627
-0.105882	0.899531	1.11169	0.0994438	-1.06474	0.286992	Chronic_prostatitis	FD	100	24589
-0.0773671	0.92555	1.08044	0.0727673	-1.06321	0.287686	Other_diseases_of_lung	FD	198	54443
-0.0368835	0.963788	1.03757	0.0346919	-1.06317	0.287703	Effects_radiation_NOS	Vascular Density	941	53704
0.130496	1.13939	0.87766	0.122754	1.06307	0.287749	Lump_or_mass_in_breast	Vascular Density	76	54374
-0.0318072	0.968693	1.03232	0.0299952	-1.06041	0.288958	Osteoarthrosis_NOS	Vascular Density	1278	53256
-0.507707	0.601874	1.66148	0.479113	-1.05968	0.289289	Pectus_excavatum	Vascular Density	5	54662
-0.344214	0.708777	1.41088	0.324984	-1.05917	0.289521	Inflammatory_conditions_of_jaw	Vascular Density	10	54650
-0.055592	0.945925	1.05717	0.0525249	-1.05839	0.289877	Complication_of_internal_orthopedic_device	FD	390	54104
-0.131277	0.876975	1.14028	0.124224	-1.05677	0.290615	Strabismus_not_specified_as_paralytic_	Vascular Density	72	54544
-0.114193	0.892086	1.12097	0.1081	-1.05637	0.2908	Diseases_of_the_jaws	Vascular Density	94	54498
-0.0571315	0.94447	1.0588	0.0541477	-1.0551	0.291377	Spondylosis_and_allied_disorders	FD	364	54229
-0.304774	0.73729	1.35632	0.288887	-1.05499	0.291428	Fracture_of_ribs	Vascular Density	13	54634
0.0508386	1.05215	0.950432	0.0482034	1.05467	0.291576	Other_biliary_tract_disease	Vascular Density	488	53987
-0.157917	0.853921	1.17107	0.149819	-1.05405	0.29186	Nonspecific_abnormal_findings_on_radiological_and_other_examination_of_biliary_tract	Vascular Density	50	54605
-0.123793	0.883563	1.13178	0.117449	-1.05401	0.291878	Difficulty_in_walking	FD	73	54586
-0.334801	0.715481	1.39766	0.317965	-1.05295	0.292364	Dissociative_disorder	Vascular Density	10	54652
-0.0375828	0.963115	1.0383	0.0357477	-1.05134	0.293105	Acquired_foot_deformities	FD	873	53065
0.0727539	1.07547	0.92983	0.0692487	1.05062	0.293434	Thyrotoxicosis_with_or_without_goiter	Vascular Density	239	54326
0.0623334	1.06432	0.93957	0.0593305	1.05061	0.293436	Emphysema	FD	328	54289
-0.0870189	0.91666	1.09092	0.0828464	-1.05036	0.293551	Megaloblastic_anemia	FD	152	54476
0.0709635	1.07354	0.931496	0.0676416	1.04911	0.294128	Ulcerative_colitis	Vascular Density	246	54163
-0.180188	0.835113	1.19744	0.171801	-1.04882	0.294262	Primary_pulmonary_hypertension	Vascular Density	39	54605
0.132555	1.14174	0.875855	0.126613	1.04693	0.295132	Other_conditions_of_brain_NOS	Vascular Density	71	54582
0.136878	1.14669	0.872076	0.130849	1.04608	0.295526	Other_conditions_of_brain_NOS	FD	71	54581
-0.135414	0.873354	1.14501	0.129462	-1.04597	0.295574	Open_wound_or_laceration_of_eye_or_eyelid	Vascular Density	66	54572
0.13951	1.14971	0.869784	0.133443	1.04547	0.295807	Endometrial_hyperplasia	Vascular Density	64	29739
-0.0482232	0.952921	1.0494	0.0461893	-1.04403	0.29647	Rheumatoid_arthritis	Vascular Density	536	54032
0.172555	1.18834	0.841512	0.165361	1.0435	0.296715	Paralytic_strabismus	FD	46	54603
0.0683419	1.07073	0.933941	0.0655069	1.04328	0.296819	Leukemia	Vascular Density	266	54324
0.0921425	1.09652	0.911975	0.0885647	1.0404	0.298155	Diseases_of_pulp_and_periapical_tissues	FD	155	54362
-0.477599	0.620271	1.6122	0.459229	-1.04	0.298339	Pathological_developmental_or_recurrent_dislocation	FD	4	54658
0.293756	1.34146	0.745459	0.282568	1.03959	0.298529	Respiratory_arrest	FD	16	54643
0.282597	1.32657	0.753824	0.273107	1.03475	0.300787	Vascular_disorders_of_kidney_hypertrophy	FD	17	54645
0.152807	1.1651	0.858295	0.147761	1.03415	0.301066	Lupus_localized_and_systemic_	Vascular Density	55	54575
0.150439	1.16234	0.86033	0.145487	1.03404	0.301119	Pelvic_inflammatory_disease_PID_	Vascular Density	54	29795
-0.124125	0.88327	1.13216	0.120087	-1.03363	0.30131	Hydrocephalus	Vascular Density	79	54566
0.0959597	1.10071	0.908501	0.0928447	1.03355	0.301346	Mucous_polyp_of_cervix	Vascular Density	131	29456
-0.0774192	0.925502	1.08049	0.0749539	-1.03289	0.301655	Abnormal_heart_sounds	Vascular Density	200	54420
0.0430938	1.04404	0.957822	0.0418049	1.03083	0.30262	Other_disorders_of_synovium_tendon_and_bursa	FD	666	53522
-0.190712	0.82637	1.21011	0.185159	-1.02999	0.303015	Arteritis_NOS	Vascular Density	32	54620
0.282254	1.32612	0.754082	0.274044	1.02996	0.30303	Cancer_of_other_endocrine_glands	Vascular Density	15	54647
0.205171	1.22774	0.814508	0.199317	1.02937	0.303306	Pallor_and_flushing	Vascular Density	28	54630
0.35313	1.42352	0.702486	0.343337	1.02852	0.303703	Benign_neoplasm_of_eye_uveal	Vascular Density	10	54654
-0.0490541	0.95213	1.05028	0.0477812	-1.02664	0.30459	Other_chronic_nonalcoholic_liver_disease	Vascular Density	487	54108
-0.0481662	0.952975	1.04935	0.0469179	-1.02661	0.304605	Peritoneal_adhesions_postoperative_postinfection_	FD	504	53999
-0.0158975	0.984228	1.01602	0.0154939	-1.02605	0.304869	Abdominal_hernia	Vascular Density	4659	46653
-0.19905	0.819509	1.22024	0.194043	-1.0258	0.304984	Pyogenic_granuloma	FD	27	54614
0.129009	1.1377	0.878966	0.125829	1.02527	0.305234	Epiphora	FD	77	54539
-0.0652366	0.936846	1.06741	0.0636876	-1.02432	0.305683	Frequency_of_urination_and_polyuria	Vascular Density	275	54136
0.0698183	1.07231	0.932563	0.0681812	1.02401	0.30583	Acute_upper_respiratory_infections_of_multiple_or_unspecified_sites	Vascular Density	244	54284
-0.0640801	0.93793	1.06618	0.0626136	-1.02342	0.306109	Inflammatory_and_toxic_neuropathy	FD	271	54346
0.485969	1.62575	0.615101	0.475366	1.0223	0.306637	Postphlebitic_syndrome	Vascular Density	5	54663
0.0650936	1.06726	0.93698	0.0636868	1.02209	0.306739	Bacterial_enteritis	Vascular Density	285	54227
-0.095518	0.908902	1.10023	0.093526	-1.0213	0.307113	Genitourinary_congenital_anomalies	Vascular Density	127	54426
-0.155985	0.855572	1.16881	0.152876	-1.02034	0.30757	Muscular_dystrophies_and_other_myopathies	Vascular Density	47	54608
0.0422536	1.04316	0.958627	0.0414466	1.01947	0.30798	Degenerative_skin_conditions_and_other_dermatoses	Vascular Density	654	53755
-0.196478	0.821619	1.21711	0.193273	-1.01659	0.30935	Cutaneous_lupus_erythematosus	FD	28	54627
-0.0331427	0.967401	1.0337	0.0326146	-1.01619	0.309538	Alcoholism	Vascular Density	1036	53366
-0.119948	0.886967	1.12744	0.118041	-1.01615	0.309556	Viral_warts_HPV	FD	74	54519
-0.0549839	0.9465	1.05652	0.0542152	-1.01418	0.310497	Psoriasis	Vascular Density	377	54172
-0.412619	0.661915	1.51077	0.407319	-1.01301	0.311055	Early_or_threatened_labor_hemorrhage_in_early_pregnancy	FD	6	29477
0.478881	1.61427	0.619476	0.4739	1.01051	0.31225	Cornea_replaced_by_transplant	Vascular Density	5	54659
0.275957	1.31779	0.758845	0.273454	1.00916	0.3129	Respiratory_arrest	Vascular Density	16	54644
-0.0454702	0.955548	1.04652	0.0450746	-1.00878	0.313082	Hemorrhage_or_hematoma_complicating_a_procedure	Vascular Density	552	53781
-0.247165	0.781012	1.28039	0.245477	-1.00688	0.313994	Inflammatory_diseases_of_uterus_except_cervix	Vascular Density	18	29886
-0.162902	0.849675	1.17692	0.16184	-1.00656	0.314146	Lower_gastrointestinal_congenital_anomalies	Vascular Density	42	54599
-0.0863213	0.917299	1.09016	0.0858164	-1.00588	0.314471	Memory_loss	FD	142	54494
-0.12459	0.882859	1.13268	0.123917	-1.00543	0.314691	Difficulty_in_walking	Vascular Density	73	54587
0.568754	1.76606	0.566231	0.565957	1.00494	0.314925	Malignant_neoplasm_of_head_face_and_neck	FD	5	54655
0.0712044	1.0738	0.931272	0.0708561	1.00492	0.314938	Thyrotoxicosis_with_or_without_goiter	FD	239	54325
-0.0654585	0.936638	1.06765	0.0651444	-1.00482	0.314983	Cyst_of_kidney_acquired	Vascular Density	265	54365
-0.409624	0.6639	1.50625	0.40793	-1.00415	0.315305	Hemorrhage_in_early_pregnancy	FD	6	29792
-0.332181	0.717358	1.394	0.331074	-1.00334	0.315695	Congenital_factor_VIII_disorder	FD	8	54652
0.109134	1.11531	0.89661	0.108775	1.0033	0.315717	Poisoning_by_psychotropic_agents	FD	107	54438
-0.0344316	0.966154	1.03503	0.0343259	-1.00308	0.315823	Back_pain	FD	940	53334
0.231262	1.26019	0.793532	0.230818	1.00192	0.316382	Keloid_scar	FD	25	54618
-0.0460839	0.954962	1.04716	0.0460425	-1.0009	0.316876	Urinary_calculus	FD	513	53618
0.207708	1.23085	0.812444	0.207907	0.999045	0.317773	Herpes_simplex	Vascular Density	26	54628
0.205529	1.22817	0.814216	0.205869	0.998348	0.31811	Symptoms_involving_respiratory_system_and_other_chest_symptoms	FD	30	54617
-0.0288126	0.971599	1.02923	0.0288782	-0.997728	0.318411	Other_symptoms_of_respiratory_system	Vascular Density	1356	52858
0.159316	1.17271	0.852727	0.159683	0.997701	0.318424	Other_acquired_deformities_of_limbs	FD	48	54588
0.64953	1.91464	0.522291	0.651201	0.997435	0.318554	Poisoning_by_agents_primarily_acting_on_the_smooth_and_skeletal_muscles_and_respiratory_system	FD	4	54663
-0.121088	0.885956	1.12872	0.121626	-0.995581	0.319454	Viral_warts_HPV	Vascular Density	74	54520
0.149211	1.16092	0.861387	0.150126	0.993907	0.320268	Graves_disease	FD	57	54588
0.248429	1.28201	0.780025	0.250163	0.993069	0.320677	Urinary_obstruction	Vascular Density	18	54643
-0.16378	0.848928	1.17796	0.165113	-0.991927	0.321233	Nonrheumatic_pulmonary_valve_disorders	Vascular Density	41	54625
-0.0529854	0.948394	1.05441	0.0534175	-0.99191	0.321242	Complication_due_to_other_implant_and_internal_device	Vascular Density	395	54107
0.061887	1.06384	0.939989	0.0624258	0.991368	0.321506	Inflammatory_diseases_of_female_pelvic_organs	Vascular Density	292	29107
0.178391	1.19529	0.836615	0.180369	0.989032	0.322648	Ingrowing_nail	Vascular Density	35	54558
-0.0408901	0.959935	1.04174	0.0413605	-0.988629	0.322845	Rheumatoid_arthritis_and_other_inflammatory_polyarthropathies	Vascular Density	670	53888
-0.202261	0.816882	1.22417	0.20475	-0.987844	0.323229	Other_immunological_findings	Vascular Density	26	54619
0.0251865	1.02551	0.975128	0.0255009	0.987672	0.323314	Chronic_airway_obstruction	FD	1725	52621
0.139946	1.15021	0.869405	0.14201	0.98547	0.324393	Iron_deficiency_anemia_secondary_to_blood_loss_chronic_	Vascular Density	57	54576
-0.191962	0.825339	1.21162	0.195175	-0.983535	0.325344	Learning_disorder	Vascular Density	27	54638
-0.109684	0.896117	1.11593	0.111595	-0.982875	0.325669	Calculus_of_lower_urinary_tract	FD	79	54534
0.578935	1.78414	0.560495	0.589156	0.982651	0.325779	Circadian_rhythm_sleep_disorder	FD	5	54654
-0.0419727	0.958896	1.04287	0.0427324	-0.982223	0.32599	Hallux_valgus_Bunion_	FD	612	53513
-0.19844	0.820009	1.2195	0.202092	-0.981928	0.326135	Pneumoconiosis	Vascular Density	27	54635
0.329861	1.39077	0.719024	0.336171	0.981229	0.32648	Pulmonary_embolism_and_infarction_acute	FD	12	54654
0.329861	1.39077	0.719024	0.336171	0.981229	0.32648	Acute_pulmonary_heart_disease	FD	12	54654
-0.0526796	0.948684	1.05409	0.0536879	-0.981218	0.326485	Complication_of_internal_orthopedic_device	Vascular Density	390	54105
0.0280734	1.02847	0.972317	0.0286175	0.980986	0.326599	Inguinal_hernia	FD	1342	52066
-0.0272962	0.973073	1.02767	0.0278344	-0.980664	0.326758	Alcohol_related_disorders	FD	1424	52740
-0.0682121	0.934062	1.07059	0.0696182	-0.979802	0.327184	Inflammatory_diseases_of_prostate	Vascular Density	226	24384
0.115721	1.12268	0.890723	0.11822	0.978868	0.327645	Schizophrenia_and_other_psychotic_disorders	FD	90	54489
-0.184525	0.831499	1.20265	0.188549	-0.978656	0.32775	Pituitary_hypofunction	Vascular Density	31	54620
-0.0607603	0.941049	1.06264	0.0621012	-0.978408	0.327872	Urethral_stricture_not_specified_as_infectious_	FD	275	54190
-0.0542088	0.947234	1.05571	0.0554316	-0.97794	0.328104	Left_bundle_branch_block	FD	337	54266
-0.0730999	0.929508	1.07584	0.0747826	-0.977498	0.328323	Premature_beats	FD	186	54458
-0.1629	0.849676	1.17692	0.166983	-0.975545	0.32929	Acute_tonsillitis	FD	38	54565
-0.117252	0.889361	1.1244	0.120283	-0.974798	0.329661	Hypertensive_chronic_kidney_disease	Vascular Density	79	54505
-0.0394651	0.961303	1.04025	0.0406283	-0.971369	0.331365	Abnormal_movement	Vascular Density	689	53901
0.426855	1.53243	0.652558	0.439797	0.970573	0.331761	Malunion_and_nonunion_of_fracture	FD	8	54639
0.440728	1.55384	0.643568	0.454117	0.970518	0.331789	Tics_and_choreas	FD	7	54659
0.0844586	1.08813	0.91901	0.0871651	0.968949	0.332571	Pelvic_peritoneal_adhesions_female_postoperative_postinfection_	Vascular Density	150	29581
-0.153177	0.857977	1.16553	0.158792	-0.964642	0.334724	Dyspareunia	Vascular Density	42	29784
-0.116456	0.890069	1.12351	0.120928	-0.963014	0.33554	Glomerulonephritis	Vascular Density	78	54557
0.0665092	1.06877	0.935654	0.0690646	0.963	0.335547	Cancer_of_bladder	Vascular Density	238	54305
0.320558	1.3779	0.725744	0.333595	0.96092	0.336593	Disturbances_of_sensation_of_smell_and_taste	Vascular Density	10	54656
0.517494	1.67782	0.596012	0.539694	0.958866	0.337626	Monocytic_leukemia	Vascular Density	4	54664
0.419355	1.52098	0.657471	0.437488	0.958552	0.337784	Pyogenic_arthritis	Vascular Density	6	54658
-0.165942	0.847096	1.1805	0.173263	-0.957746	0.338191	Atherosclerosis	FD	33	54580
-0.227174	0.796782	1.25505	0.237384	-0.956987	0.338574	Spinocerebellar_disease	Vascular Density	19	54645
0.0282318	1.02863	0.972163	0.0295379	0.95578	0.339183	Other_specified_gastritis	FD	1315	52797
-0.0983018	0.906375	1.1033	0.102985	-0.954528	0.339817	Malignant_neoplasm_of_ovary_and_other_uterine_adnexa	Vascular Density	109	29777
0.0356014	1.03624	0.965025	0.0373132	0.954124	0.340021	Genital_prolapse	FD	842	28306
0.168217	1.18319	0.845171	0.176363	0.95381	0.34018	Acquired_spondylolisthesis	Vascular Density	38	54619
-0.11635	0.890164	1.12339	0.121997	-0.95371	0.340231	Hyperhidrosis	Vascular Density	74	54563
0.051721	1.05308	0.949594	0.0542628	0.953157	0.340511	Cardiac_and_circulatory_congenital_anomalies	Vascular Density	385	54189
-0.029671	0.970765	1.03012	0.0311602	-0.952206	0.340993	Breast_cancer	FD	1176	52507
-0.126566	0.881116	1.13492	0.133014	-0.951527	0.341337	Adverse_reaction_to_serum_or_vaccine	FD	58	54606
0.0998907	1.10505	0.904936	0.105092	0.95051	0.341853	Periodontitis_acute_or_chronic_	FD	115	54439
-0.0294052	0.971023	1.02984	0.030956	-0.949903	0.342162	Pleurisy_pleural_effusion	Vascular Density	1186	53265
-0.0374574	0.963235	1.03817	0.039436	-0.949829	0.342199	Hypovolemia	FD	690	53893
-0.0581462	0.943512	1.05987	0.061261	-0.949155	0.342542	Transient_cerebral_ischemia	FD	276	54269
-0.242947	0.784313	1.275	0.256077	-0.948726	0.34276	Neural_tube_defects	Vascular Density	16	54639
-0.0433618	0.957565	1.04432	0.0457195	-0.948431	0.34291	Occlusion_of_cerebral_arteries	Vascular Density	543	53948
-0.197991	0.820377	1.21895	0.209226	-0.946306	0.343992	Deficiency_of_humoral_immunity	Vascular Density	25	54638
-0.0322542	0.96826	1.03278	0.034102	-0.945815	0.344243	Rheumatic_disease_of_the_heart_valves	Vascular Density	980	53484
-0.186836	0.82958	1.20543	0.197559	-0.945722	0.34429	Learning_disorder	FD	27	54637
0.329296	1.38999	0.71943	0.3487	0.944352	0.34499	Arthropathy_associated_with_infections	FD	11	54650
-0.0907548	0.913242	1.095	0.0961252	-0.944132	0.345102	Disorders_of_adrenal_glands	FD	116	54525
-0.163785	0.848925	1.17796	0.173653	-0.943172	0.345593	Personality_disorders	FD	35	54596
-0.137453	0.871575	1.14735	0.145753	-0.943053	0.345654	Other_infectious_and_parasitic_diseases	FD	48	54609
-0.125234	0.88229	1.13341	0.132848	-0.942688	0.345841	Bursitis	FD	60	54573
-0.0504981	0.950756	1.05179	0.0535994	-0.942139	0.346121	Psoriasis_and_related_disorders	Vascular Density	386	54163
-0.0776244	0.925312	1.08072	0.0824431	-0.941552	0.346422	Neoplasm_of_unspecified_nature_of_digestive_system	FD	155	54462
-0.141779	0.867813	1.15232	0.150711	-0.940738	0.346839	Disorders_involving_the_immune_mechanism	Vascular Density	48	54611
-0.136042	0.872806	1.14573	0.144761	-0.939767	0.347337	Myeloid_leukemia_acute	FD	48	54608
-0.178706	0.836351	1.19567	0.190287	-0.939141	0.347658	Tuberculosis	FD	28	54619
0.179908	1.19711	0.835347	0.191661	0.938679	0.347896	Painful_respiration	FD	35	54618
-0.0988876	0.905845	1.10394	0.105525	-0.937103	0.348706	Hyperosmolality_and_or_hypernatremia	FD	92	54570
0.268474	1.30797	0.764545	0.286561	0.936881	0.34882	Traumatic_arthropathy	Vascular Density	15	54640
-0.0484396	0.952715	1.04963	0.0517821	-0.93545	0.349557	Purpura_and_other_hemorrhagic_conditions	FD	396	54193
0.386029	1.47113	0.679751	0.412852	0.935031	0.349772	Extrinsic_allergic_alveolitis	FD	8	54655
-0.309952	0.733482	1.36336	0.332054	-0.93344	0.350593	Intracranial_hemorrhage_injury_	Vascular Density	10	54651
-0.0557791	0.945748	1.05736	0.059813	-0.932557	0.351049	Stricture_and_stenosis_of_esophagus	Vascular Density	311	54256
-0.0603899	0.941397	1.06225	0.0647625	-0.932482	0.351087	Synovitis_and_tenosynovitis	FD	258	54262
0.449312	1.56723	0.638067	0.481864	0.932446	0.351106	Benign_neoplasm_of_lymph_nodes	Vascular Density	5	54661
0.0896614	1.0938	0.914241	0.0961818	0.932208	0.351229	Tinnitus	Vascular Density	123	54531
0.0831436	1.0867	0.920219	0.0892387	0.931699	0.351492	Irregular_menstrual_bleeding	Vascular Density	133	29398
-0.0744209	0.928281	1.07726	0.0798932	-0.931505	0.351592	Heartburn	Vascular Density	176	54365
-0.307967	0.734939	1.36066	0.331383	-0.929338	0.352714	Hypertension_complicating_pregnancy_childbirth_and_the_puerperium	Vascular Density	9	29707
-0.0943141	0.909997	1.0989	0.101597	-0.928313	0.353245	Gangrene	Vascular Density	107	54540
-0.0696129	0.932755	1.07209	0.0750209	-0.927913	0.353453	Contusion	Vascular Density	199	54387
-0.261328	0.770028	1.29865	0.281643	-0.927868	0.353476	Antisocial_borderline_personality_disorder	Vascular Density	13	54641
-0.137101	0.871882	1.14694	0.148075	-0.925887	0.354505	Viral_pneumonia	FD	46	54616
0.0960304	1.10079	0.908436	0.103768	0.925434	0.35474	Diplopia_and_disorders_of_binocular_vision	Vascular Density	106	54531
0.0616699	1.06361	0.940193	0.0666575	0.925175	0.354875	Disorders_of_lacrimal_system	FD	261	54299
0.0854259	1.08918	0.918121	0.0923994	0.924529	0.355211	Hydrocele	Vascular Density	129	24501
0.214218	1.23889	0.807173	0.231882	0.923821	0.35558	Acquired_deformities_of_finger	FD	24	54623
-0.0397667	0.961014	1.04057	0.0431332	-0.921951	0.356554	Vitamin_deficiency	Vascular Density	613	54017
-0.0241366	0.976152	1.02443	0.0262337	-0.92006	0.357541	Hyperplasia_of_prostate	Vascular Density	1612	22617
-0.0687974	0.933516	1.07122	0.0747951	-0.919811	0.357672	Phobia	Vascular Density	204	54451
-0.0704873	0.93194	1.07303	0.0766744	-0.919308	0.357935	Mechanical_complication_of_unspecified_genitourinary_device_implant_and_graft	FD	181	54423
-0.0798677	0.923239	1.08314	0.0869016	-0.919058	0.358065	Hallux_rigidus	FD	142	54434
-0.0973776	0.907213	1.10228	0.105977	-0.918857	0.35817	Subjective_visual_disturbances	Vascular Density	99	54529
0.284849	1.32956	0.752128	0.310025	0.918794	0.358203	Pulmonary_embolism_and_infarction_acute	Vascular Density	12	54655
0.284849	1.32956	0.752128	0.310025	0.918794	0.358203	Acute_pulmonary_heart_disease	Vascular Density	12	54655
-0.0588498	0.942848	1.06062	0.0641529	-0.917337	0.358966	Vertiginous_syndromes_and_other_disorders_of_vestibular_system	FD	261	54317
0.0511929	1.05253	0.950095	0.0558697	0.916291	0.359514	Cardiac_congenital_anomalies	Vascular Density	364	54218
-0.20595	0.813874	1.22869	0.225043	-0.915156	0.36011	Rheumatism_unspecified_and_fibrositis	FD	20	54638
0.11159	1.11805	0.894411	0.121939	0.915127	0.360125	Functional_disorders_of_bladder	Vascular Density	76	54512
0.195532	1.21596	0.822397	0.214	0.913704	0.360872	Malignant_neoplasm_of_liver_primary	Vascular Density	25	54638
-0.0443318	0.956637	1.04533	0.048578	-0.912589	0.361459	Cancer_within_the_respiratory_system	FD	457	54162
0.0191758	1.01936	0.981007	0.0210196	0.912278	0.361622	Cancer_suspected_or_other	Vascular Density	2554	51399
-0.202546	0.816649	1.22452	0.222075	-0.912059	0.361738	Aspergillosis	Vascular Density	23	54641
0.161607	1.1754	0.850776	0.177517	0.910377	0.362624	Tension_headache	FD	41	54604
-0.212829	0.808294	1.23717	0.233939	-0.909766	0.362946	Adrenal_hyperfunction	Vascular Density	20	54640
-0.0502992	0.950945	1.05159	0.0552902	-0.909732	0.362964	Contracture_of_palmar_fascia_Dupuytren_s_disease_	Vascular Density	362	54215
-0.159908	0.852222	1.1734	0.17583	-0.909451	0.363112	Breast_conditions_congenital_or_relating_to_hormones	Vascular Density	36	54509
-0.112029	0.894019	1.11854	0.123188	-0.909411	0.363133	Hemorrhage_from_gastrointestinal_ulcer	FD	67	54567
-0.0859286	0.91766	1.08973	0.0945899	-0.908434	0.363649	Symptoms_involving_head_and_neck	Vascular Density	121	54356
0.343641	1.41007	0.709183	0.378396	0.908151	0.363798	Complication_of_amputation_stump	Vascular Density	8	54647
0.101351	1.10667	0.903616	0.11167	0.907595	0.364092	Hereditary_hemolytic_anemias	FD	107	54499
-0.216484	0.805346	1.2417	0.238731	-0.90681	0.364507	Open_wound_of_ear	FD	17	54630
-0.0498835	0.95134	1.05115	0.0550419	-0.906283	0.364786	Right_bundle_branch_block	Vascular Density	369	54251
-0.0216777	0.978556	1.02191	0.0239204	-0.906244	0.364807	Hypothyroidism_NOS	Vascular Density	1990	51894
-0.177498	0.837363	1.19423	0.195885	-0.906134	0.364865	Polyneuropathy_due_to_drugs	Vascular Density	29	54637
-0.0183773	0.98179	1.01855	0.0203022	-0.905189	0.365365	Asthma	FD	2751	50155
-0.0944695	0.909855	1.09908	0.104453	-0.904423	0.365771	Chronic_prostatitis	Vascular Density	100	24590
-0.15623	0.855362	1.1691	0.172767	-0.904284	0.365845	Nonrheumatic_tricuspid_valve_disorders	FD	33	54631
-0.165399	0.847556	1.17986	0.182926	-0.904183	0.365898	Primary_biliary_cirrhosis	Vascular Density	34	54622
0.0605236	1.06239	0.941272	0.0670241	0.903011	0.36652	Calculus_of_bile_duct	FD	262	54249
-0.412454	0.662024	1.51052	0.456889	-0.902744	0.366662	Nonspecific_abnormal_results_of_function_study_of_brain_and_central_nervous_system	FD	4	54663
-0.193396	0.824156	1.21336	0.21431	-0.90241	0.366839	Malignant_neoplasm_of_small_intestine_including_duodenum	Vascular Density	24	54636
-0.418311	0.658157	1.51939	0.463905	-0.901718	0.367207	Embolism_and_thrombosis_of_abdominal_aorta	FD	4	54662
-0.112784	0.893344	1.11939	0.125078	-0.901706	0.367213	Benign_neoplasm_of_breast	Vascular Density	71	29730
0.489165	1.63095	0.613138	0.543405	0.900184	0.368022	Cornea_replaced_by_transplant	FD	5	54658
-0.0660912	0.936046	1.06832	0.0734506	-0.899805	0.368224	Other_disorders_of_metabolism	Vascular Density	208	54421
-0.074148	0.928534	1.07697	0.0824646	-0.899149	0.368573	Hypoglycemia	Vascular Density	167	54464
0.145708	1.15686	0.86441	0.162287	0.897842	0.36927	Fracture_of_lower_limb	FD	46	54518
0.0484787	1.04967	0.952678	0.0540009	0.897739	0.369325	Actinic_keratosis	Vascular Density	386	54182
-0.208148	0.812086	1.2314	0.232159	-0.896577	0.369945	Fracture_of_clavicle_or_scapula	FD	18	54630
-0.182733	0.83299	1.20049	0.203874	-0.896304	0.370091	Malignant_neoplasm_of_small_intestine_including_duodenum	FD	24	54635
0.249309	1.28314	0.779339	0.278853	0.894052	0.371294	Myasthenia_gravis	FD	16	54645
-0.0584414	0.943234	1.06018	0.065444	-0.892998	0.371858	Degenerative_disease_of_the_spinal_cord	FD	249	54343
-0.0815686	0.92167	1.08499	0.0914196	-0.892244	0.372262	Dyschromia_and_Vitiligo	FD	129	54476
-0.055207	0.946289	1.05676	0.0618932	-0.891972	0.372408	Viral_infection	FD	290	54198
-0.0864721	0.917161	1.09032	0.0970679	-0.890842	0.373014	Dependence_on_respirator_Ventilator_or_supplemental_oxygen	Vascular Density	118	54550
-0.0570499	0.944547	1.05871	0.0641654	-0.889107	0.373945	Transient_cerebral_ischemia	Vascular Density	276	54270
0.489354	1.63126	0.613022	0.550944	0.888211	0.374428	Benign_neoplasm_of_lymph_nodes	FD	5	54660
-0.0435607	0.957374	1.04452	0.0493036	-0.883519	0.376956	Disorders_of_menstruation_and_other_abnormal_bleeding_from_female_genital_tract	FD	534	27446
0.0661717	1.06841	0.93597	0.0749306	0.883106	0.377179	Carbuncle_and_furuncle	FD	217	54241
-0.0317319	0.968766	1.03224	0.0359728	-0.882109	0.377718	Superficial_cellulitis_and_abscess	FD	850	53371
0.210831	1.2347	0.809911	0.239067	0.881894	0.377834	Cyst_or_abscess_of_Bartholin_s_gland	Vascular Density	20	29825
0.0633593	1.06541	0.938606	0.0718463	0.881873	0.377845	Malignant_neoplasm_of_bladder	Vascular Density	220	54340
-0.194305	0.823406	1.21447	0.220616	-0.880738	0.378459	Chronic_interstitial_cystitis	FD	21	54627
0.0472174	1.04835	0.95388	0.053778	0.878006	0.37994	Acquired_absence_of_breast	Vascular Density	400	29437
0.0948914	1.09954	0.909472	0.108134	0.877531	0.380198	Multiple_myeloma	Vascular Density	97	54548
0.105055	1.11077	0.900275	0.119749	0.877292	0.380328	Meniere_s_disease	Vascular Density	79	54568
-0.0450372	0.955962	1.04607	0.0514133	-0.875983	0.381039	Irregular_menstrual_cycle_bleeding	FD	493	27809
-0.0764513	0.926398	1.07945	0.0873204	-0.875527	0.381287	Cancer_of_other_female_genital_organs	Vascular Density	151	29700
-0.102558	0.902526	1.108	0.117336	-0.874055	0.382088	Other_disorders_of_tympanic_membrane	Vascular Density	81	54486
-0.0976906	0.906929	1.10262	0.111901	-0.873011	0.382657	Other_disorders_of_thyroid	FD	86	54543
-0.116933	0.889645	1.12404	0.13401	-0.872571	0.382897	Vascular_hamartomas_and_non_neoplastic_nevi	FD	56	54592
0.172282	1.18801	0.841742	0.197489	0.872362	0.383011	Paranoid_disorders	Vascular Density	29	54627
-0.053929	0.947499	1.05541	0.0618846	-0.871445	0.383511	Blood_in_stool	Vascular Density	295	54227
0.186234	1.2047	0.83008	0.214138	0.869689	0.38447	Other_inflammatory_disorders_of_male_genital_organs	FD	27	24684
-0.130225	0.877898	1.13908	0.149872	-0.868905	0.384899	Sexual_and_gender_identity_disorders	FD	44	54598
0.132079	1.1412	0.876272	0.152046	0.868681	0.385022	Acute_bronchitis_and_bronchiolitis	FD	53	54604
-0.107495	0.898081	1.11348	0.123808	-0.868237	0.385265	Hypertrophy_of_female_genital_organs	Vascular Density	70	29730
0.356797	1.42875	0.699915	0.411071	0.86797	0.385411	Fracture_of_unspecified_part_of_femur	FD	8	54656
-0.0275735	0.972803	1.02796	0.0317756	-0.867757	0.385527	Anal_and_rectal_polyp	FD	1096	53104
-0.0272406	0.973127	1.02762	0.031396	-0.867644	0.385589	Breast_cancer_female_	FD	1162	27807
0.153027	1.16536	0.858107	0.176533	0.866844	0.386028	Known_or_suspected_fetal_abnormality_affecting_management_of_mother	Vascular Density	34	29027
-0.0897899	0.914123	1.09394	0.103667	-0.86614	0.386413	Other_nonmalignant_breast_conditions	Vascular Density	105	54430
0.089461	1.09358	0.914424	0.103315	0.865908	0.38654	Kyphoscoliosis_and_scoliosis	FD	110	54547
0.213059	1.23746	0.808108	0.246724	0.863553	0.387834	Fracture_of_neck_of_femur	Vascular Density	19	54632
-0.116012	0.890464	1.12301	0.134411	-0.863118	0.388072	Lack_of_coordination	Vascular Density	61	54591
0.0536673	1.05513	0.947747	0.0621833	0.863049	0.38811	stress_incontinence_female	FD	316	29168
-0.32126	0.725235	1.37886	0.372308	-0.862886	0.3882	Atherosclerosis_of_aorta	Vascular Density	8	54653
0.413953	1.51279	0.661032	0.480203	0.862037	0.388667	Malignant_neoplasm_of_head_face_and_neck	Vascular Density	5	54656
-0.321582	0.725002	1.37931	0.373089	-0.861942	0.388719	Cancer_of_of_nasal_cavities	Vascular Density	8	54657
-0.139539	0.869759	1.14974	0.161896	-0.861907	0.388739	Bronchopneumonia_and_lung_abscess	FD	39	54611
0.280607	1.32393	0.755325	0.325618	0.861766	0.388816	Contracture_of_joint	Vascular Density	11	54655
-0.183568	0.832295	1.2015	0.213114	-0.86136	0.38904	Optic_neuritis_neuropathy	Vascular Density	24	54633
-0.084137	0.919305	1.08778	0.0977034	-0.861147	0.389157	Bronchitis	FD	110	54532
-0.168938	0.844561	1.18405	0.196509	-0.859698	0.389955	Adverse_drug_events_and_drug_allergies	FD	27	54597
-0.260173	0.770918	1.29715	0.302648	-0.859655	0.389979	Hemorrhage_NOS	Vascular Density	12	54655
0.227966	1.25604	0.796151	0.265533	0.858522	0.390604	Secondary_thrombocytopenia	FD	17	54646
0.349481	1.41833	0.705054	0.40734	0.857957	0.390916	Nerve_root_lesions	FD	9	54655
0.155921	1.16873	0.855627	0.181895	0.857204	0.391332	Osteochondropathies	FD	40	54594
0.0828272	1.08635	0.92051	0.0966405	0.857065	0.391409	Disturbances_in_tooth_eruption	Vascular Density	118	54347
-0.0562965	0.945259	1.05791	0.0657571	-0.856129	0.391926	Duodenal_ulcer	FD	248	54206
-0.0867128	0.91694	1.09058	0.101331	-0.855741	0.392141	Bladder_neck_obstruction	Vascular Density	106	54432
-0.305481	0.736769	1.35728	0.35701	-0.855665	0.392183	Von_willebrand_s_disease	FD	7	54643
0.0242073	1.0245	0.976083	0.0282972	0.855468	0.392292	Nausea_and_vomiting	FD	1431	52597
-0.0866901	0.916961	1.09056	0.101461	-0.85442	0.392873	Pancreatic_cancer	Vascular Density	110	54551
-0.173428	0.840778	1.18937	0.203045	-0.854135	0.39303	Nervous_system_congenital_anomalies	Vascular Density	26	54622
-0.0310717	0.969406	1.03156	0.036383	-0.854018	0.393095	Hearing_loss	Vascular Density	851	53680
0.382469	1.4659	0.682175	0.448181	0.853379	0.393449	Dermatomyositis	Vascular Density	6	54659
0.0180198	1.01818	0.982142	0.0211569	0.851722	0.394369	Malignant_neoplasm_other	Vascular Density	2522	51487
-0.23274	0.79236	1.26205	0.273309	-0.851563	0.394457	Fracture_of_ribs	FD	13	54633
-0.191456	0.825756	1.21101	0.225024	-0.850824	0.394867	Pneumonia_due_to_fungus_mycoses_	Vascular Density	22	54636
0.117207	1.12435	0.889401	0.138048	0.84903	0.395864	Cervical_radiculitis	Vascular Density	58	54593
-0.389902	0.677123	1.47684	0.459313	-0.848881	0.395947	Elevated_sedimentation_rate	FD	4	54659
-0.259318	0.771578	1.29605	0.305793	-0.848018	0.396428	Mastoiditis_related_conditions	FD	10	54648
0.222664	1.2494	0.800383	0.262733	0.847493	0.39672	Vascular_disorders_of_kidney_hypertrophy	Vascular Density	17	54646
-0.370708	0.690246	1.44876	0.437728	-0.846891	0.397056	Dermatitis_herpetiformis	Vascular Density	6	54660
-0.129273	0.878734	1.138	0.152788	-0.846093	0.397501	Myeloid_leukemia_acute	Vascular Density	48	54609
-0.105187	0.900156	1.11092	0.124541	-0.844601	0.398333	Open_wound_or_laceration_of_eye_or_eyelid	FD	66	54571
-0.1143	0.89199	1.12109	0.135422	-0.844029	0.398653	Perforation_of_tympanic_membrane	Vascular Density	61	54522
0.177219	1.19389	0.837596	0.210017	0.843832	0.398764	Benign_neoplasm_of_kidney_and_other_urinary_organs	FD	27	54628
0.0760482	1.07901	0.926772	0.0902374	0.842757	0.399365	Abnormal_glucose	FD	142	54471
0.497288	1.64426	0.608178	0.590603	0.842001	0.399787	Sexually_transmitted_infections_not_HIV_or_hepatitis_	FD	4	54656
-0.0849727	0.918537	1.08869	0.101043	-0.840958	0.400371	Spondylosis_without_myelopathy	Vascular Density	112	54516
-0.0471538	0.953941	1.04828	0.0560907	-0.84067	0.400533	Spondylosis_and_allied_disorders	Vascular Density	364	54230
0.222934	1.24974	0.800167	0.265405	0.839978	0.400921	Cancer_of_eye	FD	18	54634
-0.0662741	0.935874	1.06852	0.0790652	-0.838221	0.401906	Heartburn	FD	176	54364
0.0665564	1.06882	0.93561	0.0794428	0.83779	0.402149	Pneumonitis_due_to_inhalation_of_food_or_vomitus	Vascular Density	180	54478
-0.0419192	0.958947	1.04281	0.0501207	-0.836365	0.40295	Fasciitis	FD	422	54138
-0.16107	0.851233	1.17477	0.192769	-0.835557	0.403404	Symptoms_of_the_muscles	Vascular Density	30	54629
0.0183372	1.01851	0.98183	0.0219586	0.835078	0.403674	Personal_history_of_diseases_of_digestive_system	FD	2340	51481
0.12404	1.13206	0.883345	0.148715	0.834074	0.404239	Cancer_of_bone_and_connective_tissue	Vascular Density	51	54592
0.149978	1.16181	0.860727	0.179852	0.8339	0.404337	Other_specified_benign_mammary_dysplasias	Vascular Density	36	29834
0.112081	1.1186	0.893972	0.134613	0.83262	0.405059	Swelling_of_limb	Vascular Density	64	54532
-0.134429	0.874215	1.14388	0.161516	-0.832297	0.405241	Crystal_arthropathies	Vascular Density	42	54603
-0.0940899	0.910201	1.09866	0.113228	-0.83098	0.405985	Polyarteritis_nodosa_and_allied_conditions	Vascular Density	89	54536
-0.249069	0.779526	1.28283	0.29981	-0.830755	0.406112	Spina_bifida	Vascular Density	12	54648
-0.0284527	0.971948	1.02886	0.0342624	-0.830433	0.406294	Neurological_disorders	FD	915	53592
0.248546	1.28216	0.779934	0.299862	0.828869	0.407178	Poisoning_by_agents_primarily_affecting_the_gastrointestinal_system	FD	15	54646
0.18252	1.20024	0.833168	0.220219	0.828811	0.407211	Malignant_neoplasm_of_liver_primary	FD	25	54637
0.0696833	1.07217	0.932689	0.0840892	0.828683	0.407284	Cervicalgia	FD	168	54443
0.132772	1.14199	0.875664	0.160534	0.827069	0.408198	Anaphylactic_shock_NOS	Vascular Density	45	54591
0.457646	1.58035	0.632771	0.553842	0.826312	0.408627	Encephalitis_non_infectious	Vascular Density	4	54663
-0.0993452	0.90543	1.10445	0.12035	-0.825469	0.409105	Pulmonary_congestion_and_hypostasis	FD	71	54569
-0.16175	0.850654	1.17557	0.196009	-0.825217	0.409248	Malignant_neoplasm_of_gallbladder_and_extrahepatic_bile_ducts	FD	26	54638
-0.0690798	0.933252	1.07152	0.0838653	-0.823699	0.41011	Regional_enteritis	Vascular Density	158	54385
-0.0543894	0.947063	1.0559	0.0661296	-0.822467	0.410811	Unspecified_diffuse_connective_tissue_disease	Vascular Density	258	54298
0.0897562	1.09391	0.914154	0.109246	0.821601	0.411304	Chronic_periodontitis	FD	106	54468
-0.0884925	0.91531	1.09253	0.107818	-0.820758	0.411784	Diseases_of_the_jaws	FD	94	54497
-0.226483	0.797333	1.25418	0.275984	-0.82064	0.411851	Other_hypertensive_complications	FD	12	54651
0.204037	1.22634	0.815432	0.248932	0.819647	0.412417	Juvenile_osteochondrosis	Vascular Density	18	54643
0.228977	1.25731	0.795347	0.279546	0.819103	0.412728	Poisoning_by_agents_primarily_affecting_the_gastrointestinal_system	Vascular Density	15	54647
0.30009	1.34998	0.740751	0.367968	0.815534	0.414767	Symptomatic_menopause	FD	11	29905
-0.191233	0.82594	1.21074	0.235061	-0.813547	0.415905	Congenital_anomalies_of_face_and_neck	Vascular Density	20	54612
0.283735	1.32808	0.752966	0.349996	0.810681	0.417549	Hidradenitis	Vascular Density	9	54641
-0.0258523	0.974479	1.02619	0.031894	-0.81057	0.417613	Malignant_neoplasm_of_female_breast	FD	1124	27927
-0.105707	0.899688	1.1115	0.130463	-0.810244	0.4178	Hypertrophy_of_female_genital_organs	FD	70	29730
-0.134786	0.873903	1.14429	0.166389	-0.810067	0.417902	Benign_neoplasm_of_pituitary_gland_and_craniopharyngeal_duct_pouch_	Vascular Density	40	54597
0.0220339	1.02228	0.978207	0.0272979	0.807164	0.419572	Urinary_tract_infection	Vascular Density	1533	52380
0.144013	1.1549	0.865876	0.178423	0.807144	0.419584	Acquired_spondylolisthesis	FD	38	54618
-0.090415	0.913552	1.09463	0.112021	-0.807125	0.419594	Nontoxic_uninodular_goiter	FD	87	54551
-0.379743	0.684037	1.46191	0.471529	-0.805343	0.420622	Allergic_purpura	FD	4	54662
0.32482	1.38378	0.722658	0.403453	0.805098	0.420763	Other_specified_diseases_of_hair_and_hair_follicles	Vascular Density	7	54659
-0.104619	0.900667	1.11029	0.129954	-0.80505	0.420791	Simple_and_unspecified_goiter	Vascular Density	68	54531
-0.201125	0.81781	1.22278	0.249835	-0.805031	0.420802	Nerve_plexus_lesions	FD	16	54643
-0.0516093	0.9497	1.05296	0.0641166	-0.804929	0.420861	Malignant_neoplasm_of_rectum_rectosigmoid_junction_and_anus	FD	256	54304
0.242014	1.27381	0.785045	0.300902	0.804295	0.421227	Other_complications_of_pregnancy_NEC	FD	18	29404
0.0661891	1.06843	0.935954	0.0823243	0.804005	0.421394	Abdominal_aortic_aneurysm	Vascular Density	168	54481
0.0934768	1.09799	0.910759	0.116331	0.803539	0.421663	Large_cell_lymphoma	Vascular Density	84	54566
0.050483	1.05178	0.95077	0.0628942	0.802665	0.422168	Congenital_anomalies_of_great_vessels	Vascular Density	289	54330
0.0908401	1.09509	0.913164	0.113339	0.801489	0.422848	Alcoholic_liver_damage	FD	93	54529
0.289587	1.33588	0.748573	0.361371	0.801356	0.422925	Congenital_anomalies_of_stomach	Vascular Density	9	54659
-0.0529338	0.948443	1.05436	0.0661563	-0.800132	0.423634	Ovarian_cyst	FD	268	29200
-0.0478033	0.953321	1.04896	0.0598283	-0.799007	0.424286	Delirium_due_to_conditions_classified_elsewhere	FD	290	54360
-0.0344468	0.96614	1.03505	0.0431744	-0.797852	0.424957	Hallux_valgus_Bunion_	Vascular Density	612	53514
-0.0679425	0.934314	1.0703	0.0852223	-0.797239	0.425312	Neoplasm_of_unspecified_nature_of_digestive_system	Vascular Density	155	54463
-0.165189	0.847734	1.17962	0.20735	-0.796667	0.425645	Cutaneous_lupus_erythematosus	Vascular Density	28	54628
0.209492	1.23305	0.810996	0.263015	0.796501	0.425741	Osteoarthrosis_localized_secondary	FD	19	54626
0.284899	1.32963	0.75209	0.359058	0.793462	0.427509	Other_cardiac_conduction_disorders	Vascular Density	9	54659
0.0403925	1.04122	0.960412	0.0509719	0.792447	0.4281	Dental_caries	FD	459	53914
0.132253	1.1414	0.87612	0.166979	0.79203	0.428343	Anaphylactic_shock_NOS	FD	45	54590
0.226497	1.2542	0.797321	0.286158	0.791512	0.428645	Congenital_anomalies_of_esophagus	Vascular Density	14	54652
0.0749346	1.07781	0.927804	0.0946795	0.791455	0.428678	Disorders_of_tooth_development	Vascular Density	123	54332
0.126258	1.13457	0.881388	0.159698	0.790604	0.429175	Suppurative_and_unspecified_otitis_media	FD	48	54560
0.250756	1.285	0.778212	0.317886	0.788825	0.430215	Myeloid_leukemia_chronic	FD	13	54641
-0.0622432	0.939654	1.06422	0.0790231	-0.787657	0.430897	Calculus_of_ureter	FD	174	54316
0.012756	1.01284	0.987325	0.0162282	0.786042	0.431843	Arthropathy_NOS	Vascular Density	4327	49193
0.128047	1.13661	0.879812	0.162972	0.785696	0.432045	Atrophic_gastritis	Vascular Density	44	54611
0.164481	1.17878	0.848334	0.209533	0.784988	0.432461	Paranoid_disorders	FD	29	54626
0.214616	1.23939	0.806851	0.273849	0.783701	0.433215	Juvenile_osteochondrosis	FD	18	54642
0.239352	1.27043	0.787138	0.305555	0.783336	0.43343	Infectious_mononucleosis	FD	14	54648
0.0486857	1.04989	0.95248	0.0622835	0.781679	0.434403	Ulcer_of_esophagus	Vascular Density	289	54011
-0.0244234	0.975872	1.02472	0.0312566	-0.781382	0.434578	Breast_cancer	Vascular Density	1176	52508
0.0879	1.09188	0.915852	0.112679	0.780095	0.435335	Noninflammatory_disorders_of_vulva_and_perineum	FD	99	29682
-0.216572	0.805274	1.24181	0.277631	-0.780074	0.435348	Congenital_anomalies_of_muscle_tendon_fascia_and_connective_tissue	Vascular Density	14	54651
-0.0297345	0.970703	1.03018	0.0381484	-0.779442	0.435719	Osteoarthrosis_localized_primary	Vascular Density	783	53070
0.0900534	1.09423	0.913882	0.115841	0.777385	0.436932	Swelling_mass_or_lump_in_head_and_neck_Space_occupying_lesion_intracranial_NOS_	Vascular Density	85	54531
-0.411748	0.662491	1.50945	0.529838	-0.777122	0.437087	Chronic_laryngitis	Vascular Density	4	54656
-0.0148201	0.985289	1.01493	0.0190713	-0.777091	0.437105	Osteoarthrosis	Vascular Density	3139	50284
-0.307369	0.735379	1.35984	0.395692	-0.776788	0.437284	Pyoderma	Vascular Density	7	54658
-0.125549	0.882013	1.13377	0.16184	-0.775761	0.43789	Benign_neoplasm_of_pituitary_gland_and_craniopharyngeal_duct_pouch_	FD	40	54596
-0.0511203	0.950164	1.05245	0.065947	-0.775172	0.438238	Malignant_neoplasm_of_rectum_rectosigmoid_junction_and_anus	Vascular Density	256	54305
-0.216899	0.805011	1.24222	0.279843	-0.775075	0.438295	Calcaneal_spur_Exostosis_NOS	FD	13	54651
-0.185546	0.830651	1.20388	0.239625	-0.774317	0.438743	Hereditary_and_idiopathic_peripheral_neuropathy	Vascular Density	19	54642
0.141356	1.15183	0.86818	0.182612	0.774081	0.438883	Intestinal_disaccharidase_deficiencies_and_disaccharide_malabsorption	FD	37	54623
0.128075	1.13664	0.879788	0.165731	0.772789	0.439647	Osteochondropathies	Vascular Density	40	54595
-0.297479	0.742688	1.34646	0.384977	-0.77272	0.439688	Pectus_and_other_congenital_anomalies_of_ribs_sternum	FD	6	54659
0.216868	1.24218	0.805037	0.281105	0.771481	0.440422	Other_demyelinating_diseases_of_central_nervous_system	FD	18	54624
-0.357405	0.699489	1.42961	0.465685	-0.767481	0.442795	Central_origin_vertigo	FD	4	54662
-0.106601	0.898884	1.11249	0.138935	-0.767273	0.442919	Dystrophy_of_female_genital_tract	FD	55	29874
-0.141612	0.867958	1.15213	0.184781	-0.766376	0.443453	Atherosclerosis	Vascular Density	33	54581
0.14779	1.15927	0.862613	0.193259	0.764721	0.444438	Congenital_anomalies_of_female_genital_organs	Vascular Density	30	29865
0.192382	1.21213	0.824992	0.251885	0.76377	0.445004	Cellulitis_and_abscess_of_oral_soft_tissues	FD	22	54634
0.0563766	1.058	0.945183	0.0738226	0.763678	0.445059	Respiratory_insufficiency	Vascular Density	210	54423
-0.384694	0.680659	1.46916	0.504049	-0.763207	0.44534	Allergic_purpura	Vascular Density	4	54663
0.270286	1.31034	0.763161	0.354462	0.762525	0.445746	Gingivitis	FD	11	54651
-0.152775	0.858323	1.16506	0.200354	-0.762524	0.445747	Abnormal_results_of_function_study_of_kidney	Vascular Density	28	54635
0.0327835	1.03333	0.967748	0.0429983	0.762437	0.445799	Menopausal_and_postmenopausal_disorders	FD	657	28243
-0.173231	0.840943	1.18914	0.227347	-0.761968	0.446079	Anomalies_of_tooth_position_malocclusion	Vascular Density	21	54623
0.0760428	1.07901	0.926777	0.0998047	0.761916	0.44611	Periodontitis_acute_or_chronic_	Vascular Density	115	54440
0.368361	1.44536	0.691867	0.483507	0.761852	0.446148	Pyogenic_arthritis	FD	6	54657
-0.140116	0.869257	1.15041	0.184223	-0.760579	0.446909	Polycythemia_vera	Vascular Density	33	54613
0.105726	1.11152	0.899672	0.139035	0.760424	0.447001	Chronic_pain	FD	64	54592
0.348903	1.41751	0.705461	0.458892	0.760316	0.447066	Anomalies_of_respiratory_system_congenital	FD	7	54658
-0.135677	0.873124	1.14531	0.178593	-0.759701	0.447434	Proteinuria	Vascular Density	35	54612
0.109068	1.11524	0.89667	0.143581	0.759626	0.447478	Acute_prostatitis	FD	55	24664
-0.0273812	0.97299	1.02776	0.0360663	-0.759191	0.447738	Acquired_foot_deformities	Vascular Density	873	53066
-0.0931067	0.911096	1.09758	0.122709	-0.758762	0.447995	Splenomegaly	Vascular Density	73	54580
-0.139488	0.869804	1.14968	0.183925	-0.758395	0.448215	Nonrheumatic_tricuspid_valve_disorders	Vascular Density	33	54632
0.333414	1.39573	0.716473	0.440014	0.757736	0.448609	Abnormal_findings_on_study_of_brain_and_or_nervous_system	Vascular Density	6	54662
-0.0372876	0.963399	1.03799	0.0492474	-0.757149	0.448961	Other_forms_of_chronic_heart_disease	Vascular Density	463	54172
-0.106968	0.898554	1.1129	0.141354	-0.756741	0.449205	Coma	FD	52	54601
0.122627	1.13046	0.884593	0.162121	0.756392	0.449414	Congenital_anomalies_of_genital_organs	FD	48	54555
0.244719	1.27726	0.782925	0.323621	0.756189	0.449536	Hyperglyceridemia	Vascular Density	11	54654
0.279793	1.32286	0.75594	0.370205	0.755779	0.449782	Otorrhea	Vascular Density	8	54640
-0.0736775	0.928971	1.07646	0.0974935	-0.755717	0.449819	Disorders_of_phosphorus_metabolism	Vascular Density	119	54549
0.180599	1.19793	0.83477	0.238992	0.75567	0.449847	Other_heart_block	Vascular Density	20	54643
-0.0411326	0.959702	1.04199	0.0544866	-0.754912	0.450302	Thrombocytopenia	FD	360	54232
0.118706	1.12604	0.888069	0.15727	0.754792	0.450374	Pelvic_inflammatory_disease_PID_	FD	54	29795
0.159586	1.17303	0.852496	0.211733	0.753716	0.45102	Mixed_hyperlipidemia	FD	27	54633
-0.092428	0.911715	1.09683	0.122751	-0.752971	0.451468	Mineral_deficiency_NEC	FD	70	54589
-0.0871645	0.916526	1.09108	0.115794	-0.752752	0.451599	Diseases_of_spleen	Vascular Density	82	54566
-0.031599	0.968895	1.0321	0.0419857	-0.752613	0.451682	Cellulitis_and_abscess_of_leg_except_foot	Vascular Density	633	53693
-0.031599	0.968895	1.0321	0.0419857	-0.752613	0.451682	Cellulitis_and_abscess_of_foot_toe	Vascular Density	633	53693
-0.031599	0.968895	1.0321	0.0419857	-0.752613	0.451682	Cellulitis_and_abscess_of_arm_hand	Vascular Density	633	53693
-0.19146	0.825753	1.21102	0.254449	-0.752449	0.451781	Viral_hepatitis_B	Vascular Density	18	54627
-0.0750016	0.927742	1.07789	0.0996966	-0.752299	0.451871	Gangrene	FD	107	54539
-0.107015	0.898512	1.11295	0.142284	-0.752123	0.451977	Chronic_glomerulonephritis_NOS	Vascular Density	57	54586
0.0697725	1.07226	0.932606	0.0928854	0.751167	0.452552	Peritoneal_or_intestinal_adhesions	FD	134	54492
0.0446292	1.04564	0.956352	0.0594358	0.750882	0.452724	Other_aneurysm	Vascular Density	319	54277
-0.029948	0.970496	1.0304	0.0399164	-0.750267	0.453094	Delirium_dementia_and_amnestic_and_other_cognitive_disorders	FD	656	53974
-0.0400815	0.960711	1.0409	0.0534275	-0.750203	0.453132	Right_bundle_branch_block	FD	369	54250
-0.0624955	0.939417	1.06449	0.0833125	-0.750134	0.453174	Other_inflammatory_spondylopathies	FD	155	54478
0.0941126	1.09868	0.91018	0.125689	0.748772	0.453995	Cancer_of_mouth	FD	77	54552
0.0822653	1.08574	0.921028	0.109953	0.748188	0.454347	Cirrhosis_of_liver_without_mention_of_alcohol	FD	98	54551
0.321067	1.3786	0.725374	0.429334	0.747828	0.454564	Otorrhea	FD	8	54639
-0.119331	0.887514	1.12674	0.159765	-0.746912	0.455116	Myopathy	FD	41	54616
0.0179895	1.01815	0.982171	0.0240858	0.746893	0.455128	Pneumonia	FD	1913	52317
-0.147337	0.863003	1.15874	0.197561	-0.745781	0.4558	Congenital_deformities_of_feet	FD	26	54629
0.369016	1.44631	0.691414	0.494901	0.745636	0.455887	Poisoning_by_agents_primarily_affecting_skin_mucous_membrane_ophthalmological_otorhinolaryngological_dental_drugs	Vascular Density	5	54661
0.160443	1.17403	0.851766	0.215182	0.745617	0.455899	Other_signs_and_symptoms_in_breast	FD	28	54598
0.215343	1.24029	0.806265	0.289214	0.744581	0.456525	Arthropod_borne_diseases	Vascular Density	19	54630
-0.0472224	0.953875	1.04836	0.0634412	-0.744349	0.456666	Cystitis	Vascular Density	284	54224
-0.0799448	0.923167	1.08323	0.107516	-0.743563	0.457141	Alteration_of_consciousness	FD	93	54558
-0.0277356	0.972645	1.02812	0.0373124	-0.743336	0.457278	Duodenitis	Vascular Density	801	53212
0.107129	1.11308	0.898409	0.144156	0.743147	0.457393	Chronic_tonsillitis_and_adenoiditis	FD	61	54492
0.202476	1.22443	0.816706	0.272463	0.743133	0.457401	Acute_reaction_to_stress	Vascular Density	15	54644
-0.111444	0.894541	1.11789	0.150214	-0.741905	0.458145	Chronic_pancreatitis	Vascular Density	49	54599
-0.023329	0.976941	1.0236	0.0314546	-0.741673	0.458285	Breast_cancer_female_	Vascular Density	1162	27807
-0.257127	0.77327	1.29321	0.347103	-0.740779	0.458827	Viral_hepatitis_A	Vascular Density	9	54652
-0.157217	0.854518	1.17025	0.21255	-0.739673	0.459498	Amyloidosis	Vascular Density	25	54639
-0.150601	0.860191	1.16253	0.203828	-0.738863	0.45999	Vaginitis_and_vulvovaginitis	FD	26	29881
-0.258247	0.772404	1.29466	0.349581	-0.738735	0.460068	Althete_s_foot	Vascular Density	9	54648
-0.0540807	0.947356	1.05557	0.0732791	-0.73801	0.460508	Contusion	FD	199	54386
0.168321	1.18332	0.845082	0.228526	0.736552	0.461395	Cholesterolosis_of_gallbladder	FD	26	54624
-0.254887	0.775004	1.29032	0.346149	-0.73635	0.461518	Acne	FD	8	54658
0.16263	1.1766	0.849906	0.221005	0.735865	0.461813	Systemic_sclerosis	FD	25	54635
0.108879	1.11503	0.896839	0.148054	0.735397	0.462098	Vaginal_enterocele_congenital_or_acquired	Vascular Density	53	29845
-0.067398	0.934823	1.06972	0.0916872	-0.735087	0.462287	Benign_neoplasm_of_unspecified_sites	Vascular Density	131	54311
-0.106583	0.8989	1.11247	0.145066	-0.734722	0.462509	Chronic_pulmonary_heart_disease	Vascular Density	55	54587
0.0393348	1.04012	0.961429	0.0535759	0.734188	0.462834	Cardiac_and_circulatory_congenital_anomalies	FD	385	54188
-0.252154	0.777125	1.28679	0.344601	-0.731727	0.464335	Cancer_of_of_nasal_cavities	FD	8	54656
-0.160804	0.851459	1.17445	0.219842	-0.731453	0.464503	Aneurysm_of_iliac_artery	FD	20	54645
-0.0978726	0.906764	1.10282	0.133825	-0.73135	0.464566	Myeloid_leukemia	FD	58	54586
-0.208581	0.811735	1.23193	0.285227	-0.731282	0.464607	Calcaneal_spur_Exostosis_NOS	Vascular Density	13	54652
0.0923791	1.09678	0.911759	0.126386	0.730929	0.464822	Voice_disturbance	Vascular Density	71	54518
-0.0270699	0.973293	1.02744	0.0370401	-0.730826	0.464885	Duodenitis	FD	801	53211
0.23277	1.26209	0.792336	0.318889	0.729941	0.465426	Symptomatic_menopause	Vascular Density	11	29905
0.459195	1.5828	0.631792	0.629213	0.729792	0.465517	Glossodynia	FD	4	54661
0.042313	1.04322	0.95857	0.0580122	0.729382	0.465768	Rash_and_other_nonspecific_skin_eruption	Vascular Density	334	54229
-0.0336671	0.966893	1.03424	0.0461723	-0.729163	0.465902	Epilepsy_recurrent_seizures_convulsions	FD	517	53811
-0.121765	0.885356	1.12949	0.167032	-0.728993	0.466006	Bronchopneumonia_and_lung_abscess	Vascular Density	40	54611
0.0897416	1.09389	0.914167	0.12313	0.728836	0.466102	Lymphoid_leukemia_chronic	Vascular Density	76	54572
-0.130489	0.877666	1.13939	0.179195	-0.728194	0.466495	Hypertrophy_of_breast_Gynecomastia_	FD	33	54521
-0.0220042	0.978236	1.02225	0.0302316	-0.727852	0.466704	Bacterial_infection_NOS	Vascular Density	1236	52714
-0.0388967	0.96185	1.03966	0.0534899	-0.72718	0.467116	Edema	Vascular Density	396	54227
-0.0735236	0.929114	1.07629	0.101343	-0.725494	0.468149	Bronchitis	Vascular Density	110	54533
0.145078	1.15613	0.864955	0.200392	0.723974	0.469082	Sprains_and_strains	FD	32	54601
0.0413824	1.04225	0.959462	0.0571652	0.72391	0.469121	Disturbance_of_skin_sensation	FD	365	54126
-0.105525	0.899852	1.11129	0.145803	-0.723746	0.469222	Congenital_anomalies_of_limbs	FD	50	54595
0.0358427	1.03649	0.964792	0.0495397	0.723515	0.469363	Dental_caries	Vascular Density	459	53915
0.0157947	1.01592	0.984329	0.0218314	0.723484	0.469383	Symptoms_involving_digestive_system	FD	2414	51334
0.0744477	1.07729	0.928256	0.10298	0.722932	0.469722	Kyphoscoliosis_and_scoliosis	Vascular Density	110	54548
-0.114953	0.891408	1.12182	0.15918	-0.722158	0.470197	Lower_gastrointestinal_congenital_anomalies	FD	42	54598
-0.0369628	0.963712	1.03765	0.0511907	-0.72206	0.470258	Fasciitis	Vascular Density	422	54139
-0.0974178	0.907177	1.10232	0.135016	-0.721529	0.470584	Ventricular_fibrillation_and_flutter	FD	56	54608
0.0219652	1.02221	0.978274	0.0304964	0.720254	0.471369	Pneumococcal_pneumonia	Vascular Density	1225	53214
-0.0508262	0.950444	1.05214	0.0705698	-0.720226	0.471386	Streptococcus_infection	FD	216	54356
-0.337636	0.713455	1.40163	0.4699	-0.718527	0.472433	Other_disorders_of_carbohydrate_transport_and_metabolism	FD	4	54660
-0.09328	0.910938	1.09777	0.130307	-0.715847	0.474086	Generalized_convulsive_epilepsy	FD	63	54574
-0.0445389	0.956438	1.04555	0.0622187	-0.715844	0.474088	Acid_base_balance_disorder	Vascular Density	291	54351
-0.201816	0.817245	1.22362	0.281956	-0.715771	0.474133	Disease_of_capillaries	FD	12	54650
-0.13647	0.872433	1.14622	0.190714	-0.715573	0.474255	Other_specified_disorders_of_breast	Vascular Density	31	54608
-0.0663196	0.935832	1.06857	0.0927923	-0.71471	0.474788	Ulceration_of_intestine	FD	126	54504
0.244228	1.27664	0.783309	0.341925	0.714274	0.475058	Abnormality_of_organs_and_soft_tissues_of_pelvis_complicating_pregnancy_childbirth_or_the_puerperium	FD	15	29666
0.343363	1.40968	0.709381	0.480859	0.714062	0.475189	Chronic_vascular_insufficiency_of_intestine	FD	6	54659
0.101252	1.10655	0.903706	0.141801	0.714039	0.475203	Musculoskeletal_symptoms_referable_to_limbs	FD	60	54533
0.0658944	1.06811	0.93623	0.0924221	0.712973	0.475863	Peritoneal_or_intestinal_adhesions	Vascular Density	134	54493
0.171937	1.1876	0.842032	0.241349	0.712401	0.476216	Allergic_reaction_to_food	FD	23	54625
-0.225596	0.79804	1.25307	0.316923	-0.711832	0.476569	Toxic_multinodular_goiter	Vascular Density	11	54652
0.0681446	1.07052	0.934125	0.0957631	0.711595	0.476715	Pain	FD	130	54486
-0.336386	0.714347	1.39988	0.473323	-0.71069	0.477276	Other_disorders_of_pancreatic_internal_secretion	FD	4	54663
0.0632508	1.06529	0.938708	0.0891574	0.709428	0.478059	Hallux_rigidus	Vascular Density	142	54435
0.0114961	1.01156	0.98857	0.0162194	0.708783	0.478459	Other_arthropathies	Vascular Density	4331	49186
0.287637	1.33327	0.750034	0.406357	0.707842	0.479044	Erythema_nodosum	FD	8	54647
-0.133234	0.87526	1.14252	0.188292	-0.707591	0.479199	Cervicitis_and_endocervicitis	FD	32	29806
-0.326495	0.721448	1.3861	0.461566	-0.707364	0.47934	Cancer_of_the_mouth_floor	Vascular Density	5	54659
0.0245808	1.02489	0.975719	0.0347638	0.70708	0.479516	Back_pain	Vascular Density	940	53335
-0.0645611	0.937479	1.06669	0.0913143	-0.70702	0.479554	Obstruction_of_bile_duct	FD	126	54495
0.0426121	1.04353	0.958283	0.0603057	0.706602	0.479814	Paroxysmal_supraventricular_tachycardia	Vascular Density	311	54194
-0.0780815	0.924889	1.08121	0.11067	-0.705537	0.480476	Pruritus_and_related_conditions	FD	89	54524
0.085596	1.08937	0.917965	0.121345	0.705393	0.480566	Cancer_of_mouth	Vascular Density	77	54553
-0.0441423	0.956818	1.04513	0.0625864	-0.705302	0.480622	Cystitis_and_urethritis	Vascular Density	292	54210
-0.0490188	0.952163	1.05024	0.0696198	-0.704094	0.481374	Redundant_prepuce_and_phimosis_BXO	FD	221	24276
0.0532849	1.05473	0.94811	0.075946	0.701616	0.482919	Scar_conditions_and_fibrosis_of_skin	Vascular Density	194	54323
-0.0206645	0.979548	1.02088	0.0294586	-0.701474	0.483007	Myocardial_infarction	Vascular Density	1297	52766
-0.102944	0.902178	1.10843	0.147011	-0.700245	0.483774	Irregular_menstrual_cycle	FD	57	29699
-0.361529	0.69661	1.43552	0.516346	-0.700168	0.483823	Central_origin_vertigo	Vascular Density	4	54663
-0.0238291	0.976453	1.02412	0.0340501	-0.699826	0.484036	Effects_radiation_NOS	FD	940	53704
-0.0308216	0.969649	1.0313	0.0440634	-0.699483	0.48425	Colorectal_cancer	Vascular Density	580	53863
-0.0223481	0.9779	1.0226	0.0319648	-0.699148	0.484459	Malignant_neoplasm_of_female_breast	Vascular Density	1124	27927
0.0838256	1.08744	0.919592	0.120177	0.697517	0.485479	Cellulitis_and_abscess_of_trunk	FD	83	54554
-0.0541989	0.947244	1.05569	0.077793	-0.696708	0.485986	Disorders_of_other_cranial_nerves	Vascular Density	185	54406
-0.0990925	0.905659	1.10417	0.142258	-0.696567	0.486074	Cerebral_edema_and_compression_of_brain	Vascular Density	56	54603
0.0353569	1.03599	0.965261	0.0507591	0.696561	0.486077	Paroxysmal_tachycardia_unspecified	FD	436	54031
-0.0176415	0.982513	1.0178	0.0253455	-0.696042	0.486403	Other_chronic_ischemic_heart_disease_unspecified	Vascular Density	1765	52089
0.0986832	1.10372	0.90603	0.141906	0.695414	0.486796	Unspecified_erythematous_condition	FD	59	54579
0.0371634	1.03786	0.963519	0.0534693	0.69504	0.48703	Lipoma	Vascular Density	389	53637
-0.170753	0.843029	1.1862	0.245689	-0.694998	0.487056	Somatoform_disorder	FD	17	54636
0.112001	1.11851	0.894043	0.161311	0.694319	0.487482	Abnormal_granulation_tissue	FD	47	54584
-0.171334	0.84254	1.18689	0.247125	-0.69331	0.488115	Chronic_pericarditis	Vascular Density	18	54649
0.0364032	1.03707	0.964251	0.0525344	0.692939	0.488348	Intestinal_infection	Vascular Density	415	54017
0.0195005	1.01969	0.980688	0.0281442	0.692878	0.488386	Nausea_and_vomiting	Vascular Density	1431	52598
0.0205235	1.02074	0.979686	0.0296558	0.692057	0.488901	Peripheral_enthesopathies_and_allied_syndromes	Vascular Density	1280	52606
0.306296	1.35838	0.736168	0.444396	0.689241	0.490671	Acute_transverse_myelitis	Vascular Density	6	54657
-0.0784191	0.924577	1.08158	0.113796	-0.68912	0.490747	Prurigo_and_Lichen	Vascular Density	88	54531
0.185314	1.2036	0.830843	0.269412	0.687848	0.491548	Congenital_anomalies_of_male_genital_organs	FD	17	24698
0.371209	1.44949	0.689899	0.539862	0.687601	0.491704	Glycosuria_or_Acetonuria	Vascular Density	4	54656
-0.170989	0.84283	1.18648	0.248982	-0.686754	0.492238	Other_degenerative_diseases_of_the_basal_ganglia	FD	16	54650
0.0531755	1.05461	0.948214	0.0775301	0.685868	0.492796	Cholelithiasis_with_acute_cholecystitis	Vascular Density	187	54402
-0.102566	0.902518	1.10801	0.149709	-0.685102	0.493279	Nonspecific_findings_on_examination_of_blood	FD	46	54615
-0.122855	0.884392	1.13072	0.179574	-0.684148	0.493882	Synoviopathy	Vascular Density	34	54613
-0.0379704	0.962741	1.0387	0.0555987	-0.682937	0.494647	Diffuse_diseases_of_connective_tissue	FD	357	54157
-0.0884226	0.915374	1.09245	0.129542	-0.682578	0.494874	Unspecified_disorder_of_lipoid_metabolism	Vascular Density	67	54595
-0.0275378	0.972838	1.02792	0.0403632	-0.68225	0.495081	Disorder_of_skin_and_subcutaneous_tissue_NOS	FD	668	53428
0.328446	1.38881	0.720042	0.482937	0.6801	0.496441	Disorders_of_the_orbit	FD	6	54658
-0.0975402	0.907066	1.10246	0.143543	-0.67952	0.496808	Complication_of_colostomy_or_enterostomy	Vascular Density	55	54603
-0.0932239	0.91099	1.09771	0.137593	-0.677533	0.498068	Nevus_non_neoplastic	FD	54	54599
0.0215534	1.02179	0.978677	0.0318389	0.676952	0.498437	Anal_and_rectal_polyp	Vascular Density	1096	53105
-0.355664	0.700708	1.42713	0.525577	-0.676711	0.498589	Other_disorders_of_carbohydrate_transport_and_metabolism	Vascular Density	4	54661
0.0371314	1.03783	0.963549	0.054881	0.676581	0.498672	Lipoma	FD	389	53636
-0.153721	0.857511	1.16617	0.227249	-0.676446	0.498757	Occlusion_of_cerebral_arteries_with_cerebral_infarction	FD	19	54643
0.216313	1.24149	0.805483	0.320231	0.67549	0.499364	Arthropathy_associated_with_infections	Vascular Density	11	54651
0.0438931	1.04487	0.957056	0.0651929	0.67328	0.500769	Chronic_sinusitis	Vascular Density	265	54206
-0.195038	0.822804	1.21536	0.289735	-0.673159	0.500846	Unspecified_osteomyelitis	Vascular Density	13	54650
-0.0158804	0.984245	1.01601	0.0235937	-0.673078	0.500898	Chemotherapy	FD	2000	51917
0.214269	1.23896	0.807131	0.319234	0.671198	0.502094	Benign_neoplasm_of_eye	FD	12	54645
-0.0746245	0.928092	1.07748	0.111297	-0.670497	0.502541	Sarcoidosis	Vascular Density	90	54537
0.237678	1.2683	0.788456	0.354577	0.670314	0.502658	Cyst_of_the_salivary_gland	FD	10	54651
0.0184073	1.01858	0.981761	0.0274647	0.670217	0.502719	Other_non_epithelial_cancer_of_skin	Vascular Density	1488	52636
-0.0174377	0.982713	1.01759	0.0260281	-0.669956	0.502886	Other_symptoms_disorders_or_the_urinary_system	Vascular Density	1663	51665
0.125068	1.13323	0.882437	0.186753	0.669696	0.503052	Other_specified_benign_mammary_dysplasias	FD	36	29834
0.12095	1.12857	0.886078	0.180948	0.668425	0.503862	Abnormal_serum_enzyme_levels	Vascular Density	35	54617
0.156818	1.16978	0.85486	0.234681	0.668218	0.503994	Generalized_anxiety_disorder	FD	23	54635
0.124905	1.13304	0.88258	0.186967	0.668061	0.504094	Cancer_of_tongue	Vascular Density	32	54617
-0.0150345	0.985078	1.01515	0.0225153	-0.667747	0.504295	Nonspecific_chest_pain	Vascular Density	2217	50218
-0.139627	0.869683	1.14984	0.209232	-0.66733	0.504561	Fracture_of_radius_and_ulna	Vascular Density	26	54571
0.121396	1.12907	0.885683	0.182023	0.666928	0.504818	Certain_early_complications_of_trauma_or_procedure	FD	36	54602
0.0190466	1.01923	0.981134	0.0285704	0.666655	0.504992	Bacterial_pneumonia	FD	1358	53033
0.134177	1.1436	0.874435	0.201383	0.66628	0.505232	Adjustment_reaction	FD	32	54611
-0.227898	0.796205	1.25596	0.342128	-0.66612	0.505334	Acquired_acanthosis_nigricans	FD	8	54654
-0.05218	0.949158	1.05357	0.0783726	-0.665793	0.505543	Mechanical_complication_of_unspecified_genitourinary_device_implant_and_graft	Vascular Density	181	54424
0.0487898	1.05	0.952381	0.0733085	0.665541	0.505704	Gram_negative_septicemia	Vascular Density	215	54418
-0.0693324	0.933017	1.07179	0.104267	-0.664952	0.506081	Other_nonmalignant_breast_conditions	FD	105	54429
0.0688537	1.07128	0.933463	0.103823	0.663181	0.507215	Chronic_periodontitis	Vascular Density	106	54469
-0.0920315	0.912076	1.0964	0.138816	-0.662975	0.507346	Noninflammatory_disorders_of_ovary_fallopian_tube_and_broad_ligament	FD	59	29827
0.0724848	1.07518	0.93008	0.10936	0.662808	0.507454	Cancer_of_brain_and_nervous_system	Vascular Density	93	54561
-0.103247	0.901905	1.10876	0.155829	-0.662562	0.507611	Hypothermia_Chills	Vascular Density	46	54619
0.234047	1.2637	0.791325	0.353829	0.661468	0.508312	Polydipsia	Vascular Density	9	54649
-0.222742	0.800322	1.2495	0.336879	-0.661192	0.508489	Urethritis_and_urethral_syndrome	Vascular Density	10	54652
0.0213449	1.02157	0.978881	0.0322841	0.661157	0.508511	Cancer_of_prostate	Vascular Density	1068	23399
0.130491	1.13939	0.877664	0.197821	0.659643	0.509483	Cancer_of_tongue	FD	32	54616
-0.107004	0.898522	1.11294	0.162347	-0.659107	0.509827	Other_and_unspecified_coagulation_defects	Vascular Density	43	54590
-0.051497	0.949807	1.05285	0.0781367	-0.659063	0.509856	Prostatitis	Vascular Density	181	24462
-0.0364689	0.964188	1.03714	0.0554097	-0.658169	0.51043	Orthostatic_hypotension	Vascular Density	369	54276
0.142855	1.15356	0.866879	0.217072	0.658102	0.510473	Keloid_scar	Vascular Density	25	54619
-0.27903	0.756517	1.32185	0.424364	-0.657525	0.510843	Anomalies_of_endocrine_glands_congenital	Vascular Density	6	54652
-0.0167441	0.983395	1.01689	0.025475	-0.657275	0.511004	Hyperplasia_of_prostate	FD	1612	22616
-0.197794	0.820539	1.21871	0.301171	-0.656749	0.511342	Disease_of_capillaries	Vascular Density	12	54651
0.0644633	1.06659	0.937571	0.0982191	0.656322	0.511617	Stricture_obstruction_of_ureter	FD	119	54502
0.202479	1.22443	0.816703	0.308968	0.655342	0.512248	Toxic_effect_of_venom	Vascular Density	12	54649
-0.275771	0.758987	1.31755	0.421073	-0.654925	0.512516	Hypersensitivity_angiitis	FD	5	54660
-0.0644354	0.937597	1.06656	0.0984911	-0.654226	0.512966	Infection_inflammation_of_internal_prosthetic_device_implant_and_graft	FD	111	54476
-0.132446	0.87595	1.14162	0.202632	-0.653627	0.513352	Spontaneous_ecchymoses	Vascular Density	26	54635
-0.145863	0.864276	1.15704	0.223247	-0.653369	0.513519	Acute_posthemorrhagic_anemia	FD	20	54619
-0.0725645	0.930006	1.07526	0.11107	-0.65332	0.51355	Appendicitis	Vascular Density	87	54260
-0.189504	0.827369	1.20865	0.290126	-0.653179	0.513641	Other_persistent_mental_disorders_due_to_conditions_classified_elsewhere	Vascular Density	12	54651
-0.0267623	0.973593	1.02712	0.0410099	-0.652582	0.514026	Varicose_veins	Vascular Density	669	52776
-0.213899	0.80743	1.2385	0.327928	-0.652275	0.514224	Dermatophytosis_of_the_body	Vascular Density	10	54658
-0.17609	0.838542	1.19255	0.270192	-0.651723	0.51458	Osteomyelitis	Vascular Density	15	54644
-0.176084	0.838548	1.19254	0.270193	-0.651697	0.514596	Osteomyelitis_periostitis_and_other_infections_involving_bone	Vascular Density	15	54643
-0.0276694	0.97271	1.02806	0.0426449	-0.648833	0.516446	Vitamin_deficiency	FD	613	54016
0.101416	1.10674	0.903557	0.156532	0.647895	0.517053	Folate_deficiency_anemia	FD	46	54615
0.0463296	1.04742	0.954727	0.0715478	0.647534	0.517286	Lipoma_of_skin_and_subcutaneous_tissue	Vascular Density	216	53908
0.146302	1.15755	0.863897	0.225973	0.647431	0.517353	Malignant_neoplasm_of_retroperitoneum_and_peritoneum	FD	24	54636
0.0749628	1.07784	0.927778	0.115915	0.646707	0.517822	Disorders_of_iron_metabolism	FD	87	54549
0.0547928	1.05632	0.946681	0.0847784	0.646307	0.518081	Other_disorders_of_gallbladder	FD	163	54438
-0.0743775	0.928321	1.07721	0.115168	-0.645819	0.518396	Nontoxic_uninodular_goiter	Vascular Density	87	54552
0.065494	1.06769	0.936605	0.10156	0.644878	0.519006	Disorders_of_conjunctiva	FD	114	54487
-0.223083	0.800049	1.24992	0.346396	-0.64401	0.519569	Atrophy_of_edentulous_alveolar_ridge	FD	8	54657
-0.0736873	0.928962	1.07647	0.114584	-0.643083	0.52017	Hypertensive_chronic_kidney_disease	FD	79	54504
0.154027	1.16652	0.857249	0.239599	0.642852	0.52032	Poisoning_by_primarily_systemic_agents	FD	22	54630
-0.100455	0.904426	1.10567	0.15642	-0.642214	0.520734	Acute_appendicitis	Vascular Density	44	54365
-0.204774	0.814831	1.22725	0.319726	-0.640468	0.521869	Abnormality_of_red_blood_cells	Vascular Density	11	54651
0.0387132	1.03947	0.962027	0.0606259	0.638559	0.52311	Symptoms_involving_nervous_and_musculoskeletal_systems	FD	313	54233
0.0755938	1.07852	0.927193	0.118435	0.63827	0.523298	Intestinal_infection_due_to_C_difficile	FD	82	54565
-0.0503619	0.950885	1.05165	0.0789391	-0.637984	0.523484	Retinal_vascular_changes_and_abnomalities	Vascular Density	182	54446
0.0466885	1.0478	0.954385	0.0732329	0.637534	0.523777	Respiratory_insufficiency	FD	210	54422
0.176939	1.19356	0.837831	0.277937	0.636613	0.524377	Arthropod_borne_diseases	FD	19	54629
-0.0342163	0.966362	1.03481	0.0539143	-0.634642	0.525662	Contracture_of_palmar_fascia_Dupuytren_s_disease_	FD	362	54214
-0.0832697	0.920103	1.08683	0.131217	-0.634594	0.525694	Lack_of_coordination	FD	61	54590
0.0388502	1.03961	0.961895	0.0612331	0.634463	0.525779	Other_disorders_of_bone_and_cartilage	Vascular Density	308	54319
-0.0847498	0.918742	1.08844	0.133616	-0.63428	0.525898	Erectile_dysfunction_ED_	Vascular Density	63	24644
-0.0859289	0.917659	1.08973	0.135555	-0.633907	0.526142	Subdural_hemorrhage	FD	56	54597
-0.147158	0.863157	1.15854	0.232152	-0.633887	0.526155	Acute_posthemorrhagic_anemia	Vascular Density	20	54620
0.0470458	1.04817	0.954044	0.0743957	0.632373	0.527143	Other_disorders_of_testis	Vascular Density	198	24354
0.194015	1.21411	0.823646	0.30712	0.631724	0.527567	Decubitus_ulcer	Vascular Density	12	54647
0.197767	1.21868	0.820561	0.313194	0.631454	0.527744	Corneal_ulcer	FD	13	54646
-0.0516765	0.949636	1.05304	0.0819202	-0.630815	0.528162	Other_symptoms_involving_abdomen_and_pelvis	Vascular Density	166	54413
-0.160904	0.851374	1.17457	0.25511	-0.630722	0.528222	Neural_tube_defects	FD	16	54638
-0.040268	0.960532	1.04109	0.0638849	-0.630321	0.528485	Aphasia_speech_disturbance	FD	263	54328
0.276131	1.31802	0.758713	0.438271	0.630047	0.528664	Scleritis_and_episcleritis	FD	7	54657
-0.0364036	0.964251	1.03707	0.0578585	-0.629184	0.529229	Other_disorders_of_urethra_and_urinary_tract	FD	324	54109
0.0520151	1.05339	0.949315	0.0826848	0.629077	0.529298	Cervicalgia	Vascular Density	168	54444
-0.043415	0.957514	1.04437	0.0690387	-0.628851	0.529447	Heart_valve_replaced	FD	219	54400
-0.166497	0.846625	1.18116	0.265301	-0.627577	0.530281	Vascular_disorders_of_skin	Vascular Density	16	54643
-0.0540924	0.947345	1.05558	0.0864124	-0.62598	0.531328	Endometriosis	FD	164	29382
0.071019	1.0736	0.931444	0.113626	0.625023	0.531956	Pruritus_and_related_conditions	Vascular Density	89	54525
-0.0154187	0.9847	1.01554	0.0246893	-0.624507	0.532295	Skin_cancer	FD	1766	52194
-0.0864646	0.917168	1.09031	0.138501	-0.62429	0.532437	Cerebral_edema_and_compression_of_brain	FD	56	54602
0.0342842	1.03488	0.966297	0.0549476	0.623944	0.532665	Cardiac_congenital_anomalies	FD	364	54217
-0.13296	0.8755	1.1422	0.213222	-0.623575	0.532907	Prolapse_of_vaginal_vault_after_hysterectomy	FD	23	29890
-0.233343	0.791882	1.26281	0.374263	-0.623473	0.532974	Cushing_s_syndrome	Vascular Density	8	54653
0.0376737	1.03839	0.963027	0.0604426	0.623298	0.533089	Symptoms_involving_nervous_and_musculoskeletal_systems	Vascular Density	313	54234
0.211651	1.23572	0.809247	0.339675	0.623099	0.533219	Contracture_of_joint	FD	11	54654
-0.179775	0.835458	1.19695	0.289243	-0.621536	0.534247	Problems_associated_with_amniotic_cavity_and_membranes	Vascular Density	12	29610
-0.0608775	0.940939	1.06277	0.09803	-0.621009	0.534594	Disturbances_in_tooth_eruption	FD	118	54346
-0.0605462	0.94125	1.06242	0.0975144	-0.620895	0.534669	Viral_Enteritis	Vascular Density	117	54516
-0.172701	0.841389	1.18851	0.278542	-0.620018	0.535246	Benign_neoplasm_of_other_female_genital_organs	FD	14	29906
0.181294	1.19877	0.83419	0.293148	0.618439	0.536286	Chromosomal_anomalies_and_genetic_disorders	FD	15	54634
-0.0254106	0.97491	1.02574	0.0411636	-0.617308	0.537031	Heart_failure_NOS	Vascular Density	675	53825
-0.129322	0.878691	1.13806	0.209555	-0.617127	0.537151	Corneal_opacity	FD	23	54643
0.0603543	1.06221	0.941431	0.0978131	0.617037	0.53721	Mucous_polyp_of_cervix	FD	131	29456
-0.261634	0.769793	1.29905	0.424498	-0.616337	0.537672	Pectus_excavatum	FD	5	54661
-0.119962	0.886954	1.12745	0.194993	-0.615213	0.538414	Hypoparathyroidism	Vascular Density	30	54631
-0.0857718	0.917804	1.08956	0.139646	-0.614209	0.539077	Other_and_unspecified_disorders_of_the_nervous_system	FD	55	54591
-0.0444224	0.95655	1.04542	0.0723251	-0.614205	0.53908	Other_disorders_of_metabolism	FD	208	54420
-0.0623611	0.939544	1.06435	0.101543	-0.614134	0.539127	Other_venous_embolism_and_thrombosis	FD	104	54538
-0.315402	0.729495	1.37081	0.513735	-0.613939	0.539255	Lyme_disease	Vascular Density	4	54663
0.0132362	1.01332	0.986851	0.0215899	0.613075	0.539827	Symptoms_involving_digestive_system	Vascular Density	2414	51335
0.1658	1.18034	0.847216	0.270609	0.612691	0.54008	Myasthenia_gravis	Vascular Density	16	54646
0.0435907	1.04455	0.957346	0.0713733	0.610743	0.54137	Extrapyramidal_disease_and_abnormal_movement_disorders	Vascular Density	224	54418
-0.156228	0.855364	1.16909	0.256117	-0.609985	0.541872	Cancer_of_larynx	FD	15	54644
0.030643	1.03112	0.969822	0.0502792	0.609457	0.542222	Open_wounds_of_head_neck_and_trunk	FD	447	53990
-0.170631	0.843132	1.18605	0.280293	-0.608761	0.542683	Postlaminectomy_syndrome	FD	13	54648
-0.105596	0.899788	1.11137	0.173582	-0.608335	0.542966	Breast_conditions_congenital_or_relating_to_hormones	FD	36	54508
0.147736	1.15921	0.862659	0.243025	0.607905	0.543251	Fracture_of_vertebral_column_without_mention_of_spinal_cord_injury	FD	20	54623
0.322914	1.38115	0.724036	0.531621	0.607413	0.543577	Congenital_anomalies_of_breast	Vascular Density	4	54656
-0.0924413	0.911703	1.09685	0.152306	-0.606945	0.543887	Other_infectious_and_parasitic_diseases	Vascular Density	48	54610
0.0886949	1.09275	0.915125	0.146205	0.606647	0.544085	Dysmenorrhea	Vascular Density	49	29716
0.0212722	1.0215	0.978952	0.0350802	0.60639	0.544256	Benign_neoplasm_of_other_parts_of_digestive_system	Vascular Density	922	53493
-0.0550451	0.946442	1.05659	0.0909735	-0.605067	0.545135	Epilepsy	Vascular Density	134	54480
-0.057808	0.943831	1.05951	0.0956478	-0.604384	0.545588	Facial_nerve_disorders_CN7_	Vascular Density	122	54493
0.143192	1.15395	0.866588	0.237108	0.603911	0.545903	Congenital_osteodystrophies	Vascular Density	20	54641
-0.0790761	0.92397	1.08229	0.130987	-0.603697	0.546045	Cyst_and_pseudocyst_of_pancreas	FD	62	54594
0.0879566	1.09194	0.915801	0.146387	0.600851	0.547939	Complication_of_colostomy_or_enterostomy	FD	55	54602
0.116293	1.12333	0.890214	0.193667	0.600479	0.548187	Flat_foot	Vascular Density	31	54633
-0.0807141	0.922457	1.08406	0.134674	-0.599331	0.548953	Cyst_and_pseudocyst_of_pancreas	Vascular Density	62	54595
0.156306	1.16918	0.855297	0.260951	0.598987	0.549181	Hemorrhage_during_pregnancy_childbirth_and_postpartum	FD	23	29479
0.0823896	1.08588	0.920913	0.137669	0.598463	0.549531	Essential_tremor	FD	61	54602
0.0299034	1.03036	0.970539	0.0499787	0.598323	0.549624	Tachycardia_NOS	Vascular Density	453	54145
0.131052	1.14003	0.877172	0.219126	0.598069	0.549794	Cervical_cancer	FD	27	29885
-0.0833069	0.920069	1.08688	0.139417	-0.597539	0.550148	Cervical_radiculitis	FD	58	54592
-0.104176	0.901067	1.1098	0.174529	-0.596899	0.550575	Benign_neoplasm_of_adrenal_gland	FD	35	54622
-0.06132	0.940522	1.06324	0.102876	-0.596057	0.551137	Other_specified_nonpsychotic_and_or_transient_mental_disorders	FD	104	54532
-0.194027	0.823636	1.21413	0.326106	-0.59498	0.551857	Other_cardiomyopathy	FD	9	54653
-0.186695	0.829697	1.20526	0.314101	-0.594378	0.552259	Peripheral_autonomic_neuropathy	FD	10	54654
-0.232338	0.792678	1.26155	0.39092	-0.594337	0.552287	Toxic_effect_of_other_substances_chiefly_nonmedicinal_as_to_source	Vascular Density	7	54656
0.0983661	1.10337	0.906317	0.165626	0.593906	0.552575	Hepatomegaly	Vascular Density	41	54611
-0.015157	0.984957	1.01527	0.0255768	-0.592608	0.553443	Anal_and_rectal_conditions	FD	1707	51887
-0.0353276	0.965289	1.03596	0.0596236	-0.59251	0.553509	Seborrheic_keratosis	FD	303	54199
-0.126499	0.881175	1.13485	0.213506	-0.592486	0.553525	Dentofacial_anomalies_including_malocclusion	Vascular Density	24	54616
0.0684226	1.07082	0.933866	0.115751	0.591119	0.554441	Noninflammatory_disorders_of_vagina	Vascular Density	84	29708
-0.0647433	0.937308	1.06689	0.109616	-0.590637	0.554763	Anemia_of_chronic_disease	FD	88	54550
-0.151802	0.859159	1.16393	0.257345	-0.589877	0.555273	Speech_and_language_disorder	Vascular Density	17	54649
-0.0612555	0.940583	1.06317	0.104044	-0.588745	0.556033	Inflammatory_disease_of_cervix_vagina_and_vulva	Vascular Density	104	29586
-0.060422	0.941367	1.06228	0.102693	-0.588376	0.55628	Aneurysm_and_dissection_of_heart	Vascular Density	106	54522
-0.130562	0.877602	1.13947	0.221905	-0.588367	0.556286	Chronic_inflammatory_pelvic_disease	Vascular Density	22	29879
0.0809973	1.08437	0.922196	0.137711	0.588168	0.556419	Unspecified_erythematous_condition	Vascular Density	59	54580
-0.0761141	0.92671	1.07909	0.129442	-0.588016	0.556522	Hemorrhage_from_gastrointestinal_ulcer	Vascular Density	67	54568
-0.0858893	0.917696	1.08969	0.146122	-0.587794	0.556671	Coma	Vascular Density	52	54602
0.0204668	1.02068	0.979741	0.0348363	0.587513	0.556859	Benign_neoplasm_of_other_parts_of_digestive_system	FD	922	53492
0.09177	1.09611	0.912315	0.156205	0.587497	0.55687	Other_CNS_infection_and_poliomyelitis	Vascular Density	47	54606
-0.0281333	0.972259	1.02853	0.0479508	-0.586712	0.557397	Altered_mental_status	FD	461	54149
-0.0530888	0.948296	1.05452	0.0905348	-0.586391	0.557613	Suicide_or_self_inflicted_injury	FD	139	54449
-0.0530888	0.948296	1.05452	0.0905348	-0.586391	0.557613	Suicidal_ideation_or_attempt	FD	139	54449
0.061715	1.06366	0.940151	0.105384	0.585618	0.558132	Vascular_insufficiency_of_intestine	FD	103	54544
-0.0365671	0.964093	1.03724	0.0624428	-0.585609	0.558139	Cancer_of_other_lymphoid_histiocytic_tissue	Vascular Density	287	54240
-0.219335	0.803053	1.24525	0.374592	-0.585529	0.558192	Abnormal_weight_gain	FD	7	54654
-0.0495624	0.951646	1.05081	0.0846645	-0.585398	0.55828	Agorophobia_social_phobia_and_panic_disorder	FD	152	54482
0.0730178	1.07575	0.929584	0.124842	0.584883	0.558627	Atrophy_of_female_genital_tract	FD	77	29841
-0.134177	0.874435	1.1436	0.229524	-0.584586	0.558826	Adrenal_hyperfunction	FD	20	54639
0.0303435	1.03081	0.970112	0.0519455	0.58414	0.559126	Vitamin_D_deficiency	FD	433	54229
0.132938	1.14218	0.875519	0.227665	0.58392	0.559274	Myoneural_disorders	FD	23	54637
0.033815	1.03439	0.96675	0.0579373	0.583649	0.559457	Other_disorders_of_liver	FD	337	54268
-0.138383	0.870765	1.14842	0.237123	-0.583591	0.559495	Otosclerosis	Vascular Density	19	54623
0.0639305	1.06602	0.93807	0.109762	0.582449	0.560265	Poisoning_by_other_anti_infectives	Vascular Density	95	54556
-0.0227648	0.977492	1.02303	0.0390931	-0.582323	0.560349	Peptic_ulcer_excl_esophageal_	Vascular Density	739	53444
0.181167	1.19862	0.834296	0.311313	0.581945	0.560604	Keratoderma_acquired	Vascular Density	12	54655
-0.0417157	0.959142	1.0426	0.0716872	-0.581913	0.560626	Chronic_ulcer_of_skin	FD	207	54416
-0.133694	0.874858	1.14304	0.229817	-0.58174	0.560742	Chronic_inflammatory_pelvic_disease	FD	22	29879
-0.117146	0.889455	1.12428	0.201605	-0.581071	0.561193	Benign_neoplasm_of_kidney_and_other_urinary_organs	Vascular Density	27	54629
0.058829	1.06059	0.942868	0.101332	0.58056	0.561537	Poisoning_by_psychotropic_agents	Vascular Density	107	54439
-0.123203	0.884084	1.13111	0.212216	-0.580554	0.561541	Cerebral_cysts	FD	23	54639
0.0796977	1.08296	0.923395	0.137362	0.580202	0.561778	Impaction_of_intestine	Vascular Density	59	54600
-0.109232	0.896522	1.11542	0.188431	-0.579693	0.562122	Diseases_of_nail_NOS	FD	30	54615
-0.0379669	0.962745	1.0387	0.0655236	-0.579439	0.562293	Aphasia_speech_disturbance	Vascular Density	263	54329
0.138755	1.14884	0.870441	0.240213	0.577636	0.56351	Congenital_anomalies_of_intestine	FD	22	54627
-0.0920833	0.912029	1.09646	0.159437	-0.577552	0.563566	Dysmenorrhea	FD	49	29716
0.138785	1.14888	0.870415	0.240314	0.577515	0.563591	Other_complications_of_pregnancy_NEC	Vascular Density	18	29404
-0.00887561	0.991164	1.00892	0.0153941	-0.576558	0.564238	Abdominal_hernia	FD	4659	46652
0.101684	1.10703	0.903315	0.176559	0.575918	0.564671	Myalgia_and_myositis_unspecified	FD	39	54617
-0.0648169	0.937239	1.06696	0.112635	-0.575461	0.56498	Cancer_of_stomach	FD	82	54572
0.220846	1.24713	0.80184	0.384402	0.574518	0.565617	Atrophy_of_edentulous_alveolar_ridge	Vascular Density	8	54658
0.0445754	1.04558	0.956404	0.0776438	0.574101	0.5659	Abnormal_sputum	Vascular Density	187	54347
0.187854	1.20666	0.828735	0.327459	0.573672	0.56619	Toxic_effect_of_venom	FD	12	54648
-0.0388516	0.961893	1.03962	0.0677794	-0.573206	0.566505	Inflammatory_diseases_of_prostate	FD	226	24383
-0.312676	0.731487	1.36708	0.545538	-0.573152	0.566542	Abnormal_results_of_function_study_of_pulmonary_system	Vascular Density	4	54663
0.0275349	1.02792	0.972841	0.0480973	0.572484	0.566994	Cholelithiasis_with_other_cholecystitis	Vascular Density	481	53901
0.092506	1.09692	0.911644	0.16198	0.571094	0.567936	Atrophic_gastritis	FD	44	54610
-0.117535	0.88911	1.12472	0.205821	-0.571051	0.567965	Vaginitis_and_vulvovaginitis	Vascular Density	26	29881
-0.0242425	0.976049	1.02454	0.0424726	-0.57078	0.568149	Varicose_veins_of_lower_extremity	Vascular Density	624	52848
-0.0747892	0.927939	1.07766	0.131116	-0.570405	0.568403	Fracture_of_upper_limb	FD	62	54491
0.0871316	1.09104	0.916556	0.15296	0.569635	0.568925	Congenital_anomalies_of_genital_organs	Vascular Density	48	54556
0.0799745	1.08326	0.92314	0.140569	0.568935	0.5694	Endometrial_hyperplasia	FD	64	29739
-0.0547297	0.946741	1.05626	0.0962899	-0.568385	0.569774	Disorders_of_tooth_development	FD	123	54331
0.158904	1.17223	0.853078	0.279992	0.56753	0.570354	Inflammatory_diseases_of_uterus_except_cervix	FD	18	29886
0.268096	1.30747	0.764835	0.472444	0.567465	0.570398	Other_specified_disorders_involving_the_immune_mechanism	Vascular Density	5	54662
0.0386271	1.03938	0.962109	0.0681173	0.567067	0.570668	Disorders_of_uterus_NEC	FD	263	29402
0.244756	1.27731	0.782896	0.431948	0.566633	0.570964	Benign_neoplasm_of_spinal_cord_meninges	FD	7	54658
-0.104127	0.90111	1.10974	0.183799	-0.566528	0.571035	Obsessive_compulsive_disorders	FD	32	54624
-0.0185148	0.981656	1.01869	0.0326823	-0.566507	0.571049	Alcoholism	FD	1036	53365
-0.245632	0.78221	1.27843	0.433701	-0.566363	0.571147	Phlebitis_and_thrombophlebitis_of_intracranial_venous_sinuses	Vascular Density	6	54660
-0.0491	0.952086	1.05033	0.0869366	-0.564779	0.572224	Other_disorders_of_biliary_tract	FD	144	54467
-0.0854034	0.918142	1.08916	0.15133	-0.564352	0.572515	Displacement_of_intervertebral_disc	FD	47	54601
-0.162662	0.849878	1.17664	0.28841	-0.563995	0.572758	Diabetes_insipidus	FD	12	54652
-0.123956	0.883419	1.13197	0.220503	-0.56215	0.574014	Other_vitamin_B12_deficiency_anemia	Vascular Density	23	54640
0.0102163	1.01027	0.989836	0.0182119	0.560968	0.574819	Abdominal_pain	Vascular Density	3383	47932
0.0445327	1.04554	0.956444	0.0793992	0.560872	0.574885	Hemoptysis	Vascular Density	179	54357
-0.059394	0.942335	1.06119	0.106026	-0.560182	0.575355	Peritonitis_and_retroperitoneal_infections	FD	96	54522
-0.103969	0.901253	1.10957	0.185639	-0.560061	0.575438	Pituitary_hypofunction	FD	31	54619
0.0340065	1.03459	0.966565	0.0607592	0.559694	0.575688	Seborrheic_keratosis	Vascular Density	303	54200
0.114385	1.12118	0.891915	0.204477	0.5594	0.575889	Miscarriage_stillbirth	FD	36	29029
-0.207199	0.812858	1.23023	0.370429	-0.55935	0.575923	Extrinsic_allergic_alveolitis	Vascular Density	8	54656
0.0955628	1.10028	0.908861	0.171013	0.558804	0.576295	Other_hemoglobinopathies	Vascular Density	45	54605
0.0597776	1.0616	0.941974	0.107045	0.558437	0.576546	Psoriatic_arthropathy	Vascular Density	98	54530
0.0281073	1.02851	0.972284	0.0503629	0.558095	0.576779	Cancer_within_the_respiratory_system	Vascular Density	458	54162
0.243201	1.27533	0.784114	0.436195	0.557551	0.577151	Disorders_of_acoustic_nerve	Vascular Density	6	54660
0.0960733	1.10084	0.908397	0.17316	0.554823	0.579016	Disorders_of_carbohydrate_transport_and_metabolism	FD	40	54617
-0.0836779	0.919727	1.08728	0.150835	-0.554765	0.579055	Muscular_dystrophies_and_other_myopathies	FD	47	54607
0.152134	1.16432	0.858873	0.27479	0.553638	0.579827	Other_degenerative_diseases_of_the_basal_ganglia	Vascular Density	16	54651
0.0831331	1.08669	0.920229	0.150354	0.552915	0.580322	Vaginal_enterocele_congenital_or_acquired	FD	53	29845
0.0949688	1.09962	0.909401	0.171899	0.552468	0.580628	Other_hemoglobinopathies	FD	45	54604
0.0134725	1.01356	0.986618	0.0244074	0.551982	0.580961	Anxiety_disorders	Vascular Density	1883	52570
-0.102275	0.902781	1.10769	0.185392	-0.55167	0.581174	Peripheral_angiopathy_in_diseases_classified_elsewhere	FD	30	54631
0.0165414	1.01668	0.983595	0.0300536	0.550398	0.582046	Pneumococcal_pneumonia	FD	1225	53213
-0.066761	0.935419	1.06904	0.121656	-0.548767	0.583165	Poisoning_by_hormones_and_synthetic_substitutes	FD	73	54558
-0.2199	0.802599	1.24595	0.401142	-0.548185	0.583565	Other_nutritional_deficiency	FD	6	54660
0.174099	1.19017	0.840213	0.317873	0.547701	0.583897	Fracture_of_humerus	FD	12	54643
0.159223	1.1726	0.852807	0.291529	0.546164	0.584953	Cancer_of_lip	Vascular Density	13	54652
0.0271446	1.02752	0.973221	0.0497089	0.546071	0.585017	Altered_mental_status	Vascular Density	461	54150
-0.0730746	0.929532	1.07581	0.134014	-0.545275	0.585564	Perforation_of_tympanic_membrane	FD	61	54521
0.0157017	1.01583	0.984421	0.0288164	0.544886	0.585832	Hemorrhoids	Vascular Density	1353	51848
0.0450381	1.04607	0.955961	0.0827563	0.544226	0.586286	Abnormal_involuntary_movements	FD	168	54470
0.0301459	1.0306	0.970304	0.0554492	0.543667	0.58667	Disturbance_of_skin_sensation	Vascular Density	365	54127
-0.067349	0.934869	1.06967	0.123892	-0.54361	0.58671	Labyrinthitis	Vascular Density	72	54547
-0.127249	0.880514	1.1357	0.234257	-0.543203	0.58699	Chronic_interstitial_cystitis	Vascular Density	21	54628
0.049242	1.05047	0.951951	0.0906581	0.543162	0.587019	Other_disorders_of_arteries_and_arterioles	Vascular Density	139	54470
-0.0340678	0.966506	1.03465	0.0627354	-0.543039	0.587103	Frequency_of_urination_and_polyuria	FD	275	54135
-0.0253553	0.974963	1.02568	0.0468122	-0.541638	0.588068	Palpitations	Vascular Density	516	53907
0.123296	1.13122	0.884002	0.227679	0.541533	0.588141	Congenital_anomalies_of_mouth_tongue	FD	22	54627
0.015184	1.0153	0.984931	0.0280765	0.540807	0.588641	Angina_pectoris	Vascular Density	1442	52265
-0.0590933	0.942619	1.06087	0.109657	-0.538892	0.589961	Alteration_of_consciousness	Vascular Density	93	54559
0.137484	1.14738	0.871548	0.25523	0.538668	0.590116	Congenital_osteodystrophies	FD	20	54640
0.0785489	1.08172	0.924457	0.1459	0.538376	0.590317	Migrain_with_aura	FD	58	54592
0.205246	1.22783	0.814447	0.382531	0.536546	0.591581	Erythema_nodosum	Vascular Density	8	54648
-0.126965	0.880765	1.13538	0.236657	-0.536491	0.591619	Sacroiliitis_NEC	FD	19	54646
-0.216718	0.805157	1.24199	0.404089	-0.536312	0.591743	Hemorrhagic_disorder_due_to_intrinsic_circulating_anticoagulants	Vascular Density	7	54657
0.0788203	1.08201	0.924206	0.147134	0.535706	0.592162	Other_acquired_musculoskeletal_deformity	FD	54	54577
-0.102657	0.902437	1.10811	0.191858	-0.535068	0.592603	Other_specified_disorders_of_breast	FD	31	54607
-0.0715509	0.930949	1.07417	0.133957	-0.534133	0.593249	Bursitis	Vascular Density	60	54574
0.12668	1.13505	0.881016	0.237176	0.534118	0.59326	Impacted_cerumen	FD	22	54632
-0.0505224	0.950733	1.05182	0.0946284	-0.533903	0.593409	Facial_nerve_disorders_CN7_	FD	122	54492
0.146395	1.15765	0.863816	0.274812	0.53271	0.594234	Separation_of_retinal_layers	FD	15	54646
-0.0862136	0.917398	1.09004	0.162153	-0.531681	0.594947	Chronic_dermatitis_due_to_solar_radiation	Vascular Density	42	54611
0.0912789	1.09557	0.912763	0.171886	0.531044	0.595389	Intervertebral_disc_disorder_with_myelopathy	FD	41	54612
0.142163	1.15276	0.86748	0.26771	0.531032	0.595396	Vitiligo	FD	17	54649
-0.104787	0.900517	1.11047	0.197328	-0.531028	0.595399	Other_specified_erythematous_conditions	FD	27	54621
0.01206	1.01213	0.988012	0.0227434	0.530263	0.59593	Gastrointestinal_hemorrhage	Vascular Density	2163	51021
-0.282965	0.753546	1.32706	0.533735	-0.53016	0.596001	Nonspecific_abnormal_results_of_function_study_of_brain_and_central_nervous_system	Vascular Density	4	54664
0.186303	1.20479	0.830022	0.351589	0.52989	0.596188	Gastrojejunal_ulcer	FD	10	54657
0.260019	1.29695	0.771037	0.49146	0.529074	0.596754	Adrenogenital_disorders	Vascular Density	5	54661
-0.0548091	0.946666	1.05634	0.103597	-0.529061	0.596763	Develomental_delays_and_disorders	FD	99	54557
0.212003	1.23615	0.808962	0.401891	0.527513	0.597837	Abnormal_mammogram	Vascular Density	7	54654
-0.174551	0.839834	1.19071	0.331019	-0.527313	0.597976	Oral_aphthae	FD	9	54651
0.0284884	1.0289	0.971914	0.0540425	0.527148	0.598091	Candidiasis	FD	385	54220
0.0543521	1.05586	0.947099	0.10349	0.525193	0.599449	Benign_neoplasm_of_brain_and_other_parts_of_nervous_system	FD	109	54494
-0.0560548	0.945487	1.05766	0.106779	-0.52496	0.599611	Develomental_delays_and_disorders	Vascular Density	99	54558
-0.186989	0.829453	1.20561	0.35648	-0.524541	0.599902	Tooth_complications_likely_association_with_other_diseases	FD	8	54658
-0.212384	0.808654	1.23662	0.406837	-0.522037	0.601645	Benign_neoplasm_of_spinal_cord_meninges	Vascular Density	7	54659
-0.209655	0.810864	1.23325	0.402159	-0.521323	0.602142	Phlebitis_and_thrombophlebitis_of_intracranial_venous_sinuses	FD	6	54659
0.163196	1.17727	0.849424	0.313935	0.519841	0.603175	Iatrogenic_endocrine_disorders	FD	13	54651
-0.0677373	0.934506	1.07008	0.130362	-0.519609	0.603336	Other_benign_neoplasm_of_connective_and_other_soft_tissue	Vascular Density	66	54521
-0.0574254	0.944192	1.05911	0.110712	-0.51869	0.603977	Hyperosmolality_and_or_hypernatremia	Vascular Density	92	54571
0.0576203	1.05931	0.944008	0.11134	0.517518	0.604795	Digestive_congenital_anomalies	Vascular Density	92	54526
-0.0316669	0.968829	1.03217	0.0612074	-0.51737	0.604898	Disorders_of_penis	FD	288	24167
0.163159	1.17722	0.849456	0.315502	0.51714	0.605058	Lymphoid_leukemia_acute	Vascular Density	12	54650
-0.0364398	0.964216	1.03711	0.0706236	-0.515972	0.605874	Sciatica	Vascular Density	228	54381
-0.0710731	0.931394	1.07366	0.137875	-0.515489	0.606212	Toxic_gastroenteritis_and_colitis	Vascular Density	59	54608
-0.0985486	0.906152	1.10357	0.191629	-0.514267	0.607065	Polyneuropathy_due_to_drugs	FD	29	54636
0.0443247	1.04532	0.956643	0.0862012	0.514201	0.607112	Influenza	Vascular Density	154	54498
0.0759717	1.07893	0.926842	0.147832	0.513905	0.607318	Cardiac_shunt_heart_septal_defect	Vascular Density	51	54588
-0.136325	0.872559	1.14605	0.26536	-0.513736	0.607436	Eosinophilia	FD	15	54650
0.166117	1.18071	0.846947	0.3239	0.512865	0.608046	Chromosomal_anomalies	Vascular Density	11	54647
-0.0784489	0.924549	1.08161	0.15343	-0.511301	0.60914	Other_specified_congenital_anomalies_of_kidney	Vascular Density	48	54595
-0.150177	0.860555	1.16204	0.293921	-0.510944	0.60939	Torticollis	FD	12	54653
-0.0684068	0.933881	1.0708	0.134012	-0.510452	0.609735	Hormones_and_synthetic_substitutes_causing_adverse_effects_in_therapeutic_use	FD	60	54582
-0.0308245	0.969646	1.0313	0.060425	-0.510128	0.609962	Other_acute_and_subacute_forms_of_ischemic_heart_disease	FD	295	54327
-0.129619	0.87843	1.13839	0.254355	-0.509598	0.610333	Eustachian_tube_disorders	FD	16	54646
-0.0468594	0.954222	1.04797	0.0920647	-0.508983	0.610764	Other_conditions_of_brain	FD	128	54521
-0.180364	0.834966	1.19765	0.35438	-0.508955	0.610784	Deficiency_anemias	FD	8	54659
-0.0605607	0.941237	1.06243	0.119051	-0.508694	0.610967	Stricture_of_artery	Vascular Density	80	54555
-0.204596	0.814976	1.22703	0.402415	-0.508421	0.611158	Dermatitis_herpetiformis	FD	6	54659
0.160767	1.17441	0.85149	0.316302	0.508272	0.611263	Disorders_of_sweat_glands	Vascular Density	11	54638
-0.14957	0.861078	1.16133	0.294802	-0.507357	0.611904	Cancer_of_major_salivary_glands	Vascular Density	13	54651
-0.00931331	0.99073	1.00936	0.0183571	-0.507342	0.611915	Abdominal_pain	FD	3383	47931
0.0772078	1.08027	0.925697	0.152539	0.506152	0.61275	Schizophrenia	FD	53	54540
-0.0115579	0.988509	1.01162	0.0228808	-0.505136	0.613464	Osteoarthritis_localized	FD	2092	51478
-0.0935954	0.910651	1.09812	0.185431	-0.504746	0.613737	Symptoms_of_the_muscles	FD	30	54628
0.222208	1.24883	0.800748	0.442027	0.502703	0.615173	Intestinal_infection_due_to_protozoa	Vascular Density	6	54657
-0.118821	0.887966	1.12617	0.237704	-0.499872	0.617165	Bullous_dermatoses	Vascular Density	20	54643
0.125807	1.13406	0.881785	0.252084	0.499066	0.617733	Cancer_of_eye	Vascular Density	18	54635
0.0248078	1.02512	0.975497	0.0497306	0.498844	0.617889	Gastric_ulcer	Vascular Density	461	53959
-0.0253518	0.974967	1.02568	0.0508809	-0.498257	0.618303	Colon_cancer	FD	412	54103
0.110073	1.11636	0.895769	0.220973	0.498131	0.618392	Abscess_or_ulceration_of_vulva	Vascular Density	24	29891
0.030348	1.03081	0.970108	0.0609381	0.498014	0.618474	Other_disorders_of_bone_and_cartilage	FD	308	54318
-0.0375493	0.963147	1.03826	0.0755704	-0.496879	0.619275	Prostatitis	FD	181	24461
-0.0163073	0.983825	1.01644	0.0328451	-0.49649	0.619549	Poisoning_by_analgesics_antipyretics_and_antirheumatics	FD	1039	53345
-0.119171	0.887656	1.12656	0.240319	-0.495886	0.619975	Benign_neoplasm_of_thyroid_glands	Vascular Density	19	54633
-0.0915686	0.912499	1.09589	0.184785	-0.495541	0.620218	Meningitis	Vascular Density	32	54604
0.0971863	1.10207	0.907387	0.196149	0.495472	0.620267	Iatrogenic_hypotension	Vascular Density	30	54630
-0.0753953	0.927377	1.07831	0.152378	-0.494792	0.620747	Abnormal_granulation_tissue	Vascular Density	47	54585
-0.217394	0.804613	1.24283	0.439493	-0.494647	0.620849	Cancer_of_the_mouth_floor	FD	5	54658
-0.100939	0.903988	1.10621	0.204099	-0.494559	0.620911	Nervous_system_congenital_anomalies	FD	26	54621
0.0523277	1.05372	0.949018	0.105876	0.494237	0.621139	Benign_neoplasm_of_brain_cranial_nerves_meninges	Vascular Density	102	54504
0.136379	1.14612	0.872512	0.27721	0.491969	0.622741	Herpes_zoster_with_nervous_system_complications	FD	16	54646
-0.220197	0.80236	1.24632	0.448308	-0.491174	0.623303	Other_complications_of_the_puerperium_NEC	FD	7	29888
-0.0341338	0.966442	1.03472	0.0696731	-0.489914	0.624195	Sciatica	FD	228	54380
-0.0362182	0.96443	1.03688	0.074005	-0.489402	0.624557	Pyelonephritis	FD	205	54357
-0.0899454	0.913981	1.09411	0.183968	-0.488918	0.624899	Obsessive_compulsive_disorders	Vascular Density	32	54625
0.189829	1.20904	0.827101	0.388767	0.488284	0.625349	Intestinal_helminthiases	FD	9	54651
0.0323428	1.03287	0.968175	0.0663859	0.487194	0.626121	Chronic_sinusitis	FD	265	54205
-0.041838	0.959025	1.04273	0.0861283	-0.485764	0.627135	Nontoxic_nodular_goiter	Vascular Density	157	54426
0.00980274	1.00985	0.990245	0.0201845	0.485656	0.627211	Asthma	Vascular Density	2752	50155
0.0946176	1.09924	0.909721	0.195448	0.484106	0.62831	Paralysis_spasm_of_vocal_cords_or_larynx	Vascular Density	30	54623
0.122149	1.12992	0.885017	0.252897	0.482997	0.629098	Other_hereditary_hemolytic_anemias	Vascular Density	18	54643
-0.151238	0.859643	1.16327	0.313449	-0.482498	0.629452	Pityriasis	Vascular Density	11	54656
0.102167	1.10757	0.902878	0.211755	0.482479	0.629466	Symptoms_involving_cardiovascular_system	FD	27	54632
-0.0143412	0.985761	1.01444	0.0297365	-0.482278	0.629609	Peripheral_enthesopathies_and_allied_syndromes	FD	1280	52605
0.0268938	1.02726	0.973465	0.0558358	0.48166	0.630048	Other_open_wound_of_head_and_face	FD	361	54132
-0.0893136	0.914559	1.09342	0.185445	-0.481618	0.630077	Flat_foot	FD	31	54632
0.0106579	1.01071	0.989399	0.0221478	0.481218	0.630361	Unspecified_monoarthritis	FD	2276	51572
0.0769253	1.07996	0.925959	0.159964	0.480893	0.630593	Giant_cell_arteritis	Vascular Density	46	54613
-0.0327124	0.967817	1.03325	0.0680774	-0.480517	0.63086	Septal_Deviations_Turbinate_Hypertrophy	FD	249	53979
-0.104704	0.900591	1.11038	0.21807	-0.48014	0.631128	Other_allied_disorders_of_spine	Vascular Density	24	54642
0.0567046	1.05834	0.944873	0.118371	0.479042	0.631909	Swelling_mass_or_lump_in_head_and_neck_Space_occupying_lesion_intracranial_NOS_	FD	85	54530
0.0373926	1.0381	0.963298	0.0780672	0.478979	0.631953	Pneumonitis_due_to_inhalation_of_food_or_vomitus	FD	180	54477
-0.0859566	0.917634	1.08976	0.179458	-0.478979	0.631954	Chondrocalcinosis	Vascular Density	34	54612
-0.241943	0.785101	1.27372	0.505885	-0.478257	0.632468	Preeclampsia_and_eclampsia	Vascular Density	4	29868
0.184379	1.20247	0.83162	0.38554	0.478237	0.632482	Complication_of_amputation_stump	FD	8	54646
0.0307963	1.03128	0.969673	0.0644241	0.478023	0.632634	Leukemia	FD	266	54323
0.237315	1.26784	0.788743	0.497216	0.477288	0.633157	Infusion_and_transfusion_reaction	Vascular Density	5	54662
-0.0312307	0.969252	1.03172	0.0654417	-0.477229	0.633199	Unspecified_diffuse_connective_tissue_disease	FD	258	54297
-0.111589	0.894411	1.11805	0.233997	-0.476884	0.633445	Urinary_obstruction	FD	18	54642
-0.17724	0.837579	1.19392	0.371716	-0.476815	0.633494	Breast_disorder_NOS	Vascular Density	8	54645
-0.0643191	0.937706	1.06643	0.135043	-0.476286	0.633871	Femoral_hernia	FD	60	54558
0.122883	1.13075	0.884367	0.258228	0.47587	0.634167	Cardiogenic_shock	FD	17	54650
-0.0224592	0.977791	1.02271	0.0471984	-0.475848	0.634183	Hypopotassemia	Vascular Density	509	54121
-0.158557	0.853374	1.17182	0.333297	-0.475723	0.634272	Exophthalmos	FD	10	54654
-0.259558	0.771392	1.29636	0.546462	-0.474979	0.634802	Elevated_sedimentation_rate	Vascular Density	4	54660
-0.0178891	0.98227	1.01805	0.037703	-0.474474	0.635162	Dizziness_and_giddiness_Light_headedness_and_vertigo_	Vascular Density	795	53650
-0.0771759	0.925727	1.08023	0.16305	-0.473325	0.635981	Wheezing	Vascular Density	42	54615
0.170993	1.18648	0.842827	0.362206	0.472089	0.636863	Althete_s_foot	FD	9	54647
-0.151071	0.859787	1.16308	0.321382	-0.470067	0.638307	Muscular_dystrophies	FD	10	54654
0.12815	1.13672	0.879721	0.273294	0.46891	0.639134	Macroglobulinemia	FD	16	54649
-0.0547195	0.946751	1.05624	0.116725	-0.468789	0.63922	Other_disorders_of_tympanic_membrane	FD	81	54485
0.050356	1.05165	0.950891	0.107425	0.468754	0.639246	Impaired_fasting_glucose	Vascular Density	99	54553
0.0198808	1.02008	0.980316	0.042419	0.468676	0.639301	Secondary_malignancy_of_lymph_nodes	FD	630	53836
-0.137583	0.871462	1.1475	0.293678	-0.468484	0.639439	Traumatic_and_surgical_subcutaneous_emphysema	FD	12	54653
-0.180161	0.835135	1.19741	0.384915	-0.468055	0.639745	Hypertension_complicating_pregnancy_childbirth_and_the_puerperium	FD	9	29707
0.0116883	1.01176	0.98838	0.0250555	0.466496	0.640861	Anxiety_disorder	Vascular Density	1789	52711
0.185886	1.20428	0.830368	0.401193	0.463333	0.643126	Lipoprotein_disorders	Vascular Density	7	54658
-0.0572075	0.944398	1.05888	0.123544	-0.463053	0.643326	Poisoning_by_hormones_and_synthetic_substitutes	Vascular Density	73	54559
0.0238067	1.02409	0.976474	0.0514133	0.463046	0.643332	Other_hypertrophic_and_atrophic_conditions_of_skin	Vascular Density	423	53931
0.0987056	1.10374	0.906009	0.213777	0.461723	0.64428	Shock	FD	25	54641
0.0466272	1.04773	0.954443	0.101009	0.461616	0.644357	Manlignant_and_unknown_neoplasms_of_brain_and_nervous_system	Vascular Density	109	54538
-0.13766	0.871395	1.14758	0.2983	-0.461481	0.644454	Disturbance_of_salivary_secretion	Vascular Density	12	54653
0.0317967	1.03231	0.968704	0.0689422	0.461208	0.64465	Ulcerative_colitis	FD	246	54162
-0.0636334	0.938349	1.0657	0.138265	-0.460227	0.645353	Anemia_in_neoplastic_disease	FD	55	54593
0.27183	1.31236	0.761984	0.592047	0.459135	0.646137	Candidiasis_of_skin_and_nails	FD	4	54663
0.0475781	1.04873	0.953536	0.10377	0.458495	0.646597	Aneurysm_and_dissection_of_heart	FD	106	54521
-0.0217932	0.978443	1.02203	0.0475852	-0.457982	0.646965	Neutropenia	Vascular Density	499	54010
-0.0217932	0.978443	1.02203	0.0475852	-0.457982	0.646965	Decreased_white_blood_cell_count	Vascular Density	499	54010
0.123419	1.13136	0.883893	0.269521	0.45792	0.64701	Myocarditis	Vascular Density	16	54648
-0.221169	0.801581	1.24753	0.483535	-0.457401	0.647383	Chronic_laryngitis	FD	4	54655
0.206937	1.22991	0.813071	0.452876	0.45694	0.647714	Disorders_of_the_orbit	Vascular Density	6	54659
[truncated: 842 more rows]

## Sheet: S.Table7
Supplemental Table 7: linear regression across 88 quantitative clinical phenotypes
[truncated: 177 more rows]

[truncated: 18 more sheets: S.Table8, S.Table9, S.Table10, S.Table11, S.Table12, S.Table13, S.Table14, S.Table15, S.Table16, S.Table17, S.Table18, S.Table19, S.Table20, S.Table21, S.Table22, S.Table23, S.Table24, S.Table25]
